# Supplementary material for: Screening of Exosome-Derived Proteins and Their Potential as Biomarkers in Diagnostic and Prognostic for Pancreatic Cancer
Source: Int J Mol Sci. 2023 Aug 9;24(16):12604. doi: 10.3390/ijms241612604 (PMC10454563; doi:10.3390/ijms241612604)
Supplement: Supplementary file 1 [file ijms-24-12604-s001.zip]

Archive with 3 entries (3 files):
- SUPPLEMENTARY TABLE S1.xlsx
- SUPPLEMENTARY TABLE S2.xlsx
- SUPPLEMENTARY TABLE S3.xlsx
