# Supplementary material for: Screening of Exosome-Derived Proteins and Their Potential as Biomarkers in Diagnostic and Prognostic for Pancreatic Cancer
Source: Int J Mol Sci. 2023 Aug 9;24(16):12604. doi: 10.3390/ijms241612604 (PMC10454563; doi:10.3390/ijms241612604)
Supplement: Supplementary file 1 [file ijms-24-12604-s001.zip › SUPPLEMENTARY TABLE S1.xlsx]

## Sheet: SAMPLE'S LFQ INTENSITY
CT(1)	CT(2)	CT(3)	CT(4)	CT(5)	CT(6)	CT(7)	CT(8)	CT(9)	CT(10)	IPMN(1)	IPMN(2)	IPMN(3)	IPMN(4)	IPMN(5)	IPMN(6)	IPMN(7)	PDAC-S(1)	PDAC-S(2)	PDAC-S(3)	PDAC-S(4)	PDAC-S(5)	PDAC-F(1)	PDAC-F(2)	PDAC-F(3)	PDAC-F(4)	PDAC-G(1)	PDAC-G(2)	PDAC-G(3)	PDAC-G(4)	PDAC-G(5)	PDAC-G(6)	PDAC-G(7)	T: Protein IDs	T: Fasta headers
324230000	0	98926000	0	189260000	179670000	0	0	0	0	0	0	0	0	0	0	0	0	0	372480000	0	0	0	0	0	0	0	0	0	0	0	0	0	A0A024R6I7;A0A0G2JRN3;G3V2B9;G3V544;G3V5R8;G3V387;A0A0B4J278;P20848;A0A0G2JPK4	tr|A0A024R6I7|A0A024R6I7_HUMAN Alpha-1-antitrypsin OS=Homo sapiens OX=9606 GN=SERPINA1 PE=1 SV=1;tr|A0A0G2JRN3|A0A0G2JRN3_HUMAN Alpha-1-antitrypsin OS=Homo sapiens OX=9606 GN=SERPINA1 PE=1 SV=1
0	0	0	0	0	0	0	0	0	0	0	0	0	0	0	0	0	0	0	0	0	0	0	0	0	0	0	0	0	0	0	0	0	A0A075B6H7	sp|A0A075B6H7|KV37_HUMAN Probable non-functional immunoglobulin kappa variable 3-7 OS=Homo sapiens OX=9606 GN=IGKV3-7 PE=1 SV=1
0	0	0	0	0	0	0	0	0	0	0	0	0	0	0	0	0	0	0	0	0	0	0	0	0	0	0	0	0	0	0	0	0	A0A075B6H9	sp|A0A075B6H9|LV469_HUMAN Immunoglobulin lambda variable 4-69 OS=Homo sapiens OX=9606 GN=IGLV4-69 PE=1 SV=1
221250000	0	664520000	207250000	142030000	68764000	175180000	135650000	183370000	59406000	0	76105000	126120000	0	0	139060000	233460000	239610000	171130000	97231000	320460000	83685000	80546000	174140000	165480000	48655000	155930000	143430000	134560000	84784000	32561000	74998000	233530000	A0A075B6I0	sp|A0A075B6I0|LV861_HUMAN Immunoglobulin lambda variable 8-61 OS=Homo sapiens OX=9606 GN=IGLV8-61 PE=3 SV=7
273220000	329020000	288600000	357530000	413600000	220750000	150080000	128980000	320790000	190750000	176890000	266370000	274250000	0	190730000	195670000	479540000	291300000	251430000	220690000	177830000	363960000	239650000	719740000	492050000	193410000	244300000	306490000	530870000	175300000	150040000	163310000	359550000	A0A075B6I9	sp|A0A075B6I9|LV746_HUMAN Immunoglobulin lambda variable 7-46 OS=Homo sapiens OX=9606 GN=IGLV7-46 PE=3 SV=4
0	0	0	0	0	0	0	0	0	0	0	0	0	0	0	0	0	0	0	0	0	0	0	0	0	0	0	0	0	0	0	0	0	A0A075B6J1	sp|A0A075B6J1|LV537_HUMAN Immunoglobulin lambda variable 5-37 OS=Homo sapiens OX=9606 GN=IGLV5-37 PE=3 SV=1
0	0	0	0	0	0	0	58883000	50632000	0	55204000	0	0	0	0	0	47657000	138760000	0	0	0	0	0	126250000	77210000	50406000	148460000	62896000	0	0	72359000	0	0	A0A075B6J9	sp|A0A075B6J9|LV218_HUMAN Immunoglobulin lambda variable 2-18 OS=Homo sapiens OX=9606 GN=IGLV2-18 PE=3 SV=2
0	0	0	0	0	0	0	0	0	0	0	0	0	0	0	0	0	0	0	0	0	0	0	0	0	0	0	0	0	0	0	0	0	A0A075B6K0	sp|A0A075B6K0|LV316_HUMAN Immunoglobulin lambda variable 3-16 OS=Homo sapiens OX=9606 GN=IGLV3-16 PE=3 SV=2
107750000	105720000	509720000	185680000	200480000	126020000	53466000	195730000	62464000	64921000	167630000	75362000	77201000	57146000	98382000	210280000	133100000	328430000	117410000	136420000	173580000	98945000	299340000	434330000	185840000	124590000	180530000	249710000	173560000	208380000	64452000	201220000	115420000	A0A075B6K4	sp|A0A075B6K4|LV310_HUMAN Immunoglobulin lambda variable 3-10 OS=Homo sapiens OX=9606 GN=IGLV3-10 PE=3 SV=2
775620000	732960000	1801700000	804880000	889800000	860730000	658140000	1369100000	643740000	765820000	591350000	775700000	520860000	558280000	628230000	947270000	477200000	1818500000	1315700000	1208100000	899080000	929540000	1682600000	1224700000	2021800000	2471200000	1125300000	2553200000	881020000	997560000	0	1001000000	708950000	A0A075B6K5	sp|A0A075B6K5|LV39_HUMAN Immunoglobulin lambda variable 3-9 OS=Homo sapiens OX=9606 GN=IGLV3-9 PE=3 SV=1
0	0	0	0	0	28022000	0	0	0	0	0	0	0	0	53175000	0	0	0	0	0	0	0	0	74595000	0	0	0	0	55532000	0	0	0	0	A0A075B6Q5;S4R3C0;A0A075B7F1	sp|A0A075B6Q5|HV364_HUMAN Immunoglobulin heavy variable 3-64 OS=Homo sapiens OX=9606 GN=IGHV3-64 PE=3 SV=1
159200000	119430000	97464000	160220000	92901000	0	0	200950000	0	179130000	174340000	0	107500000	0	0	156820000	241410000	317480000	171770000	208340000	0	109550000	0	155070000	0	0	209010000	0	170890000	0	0	0	107600000	A0A075B6R2;A0A087WW49	sp|A0A075B6R2|HV404_HUMAN Immunoglobulin heavy variable 4-4 OS=Homo sapiens OX=9606 GN=IGHV4-4 PE=3 SV=2;tr|A0A087WW49|A0A087WW49_HUMAN Ig-like domain-containing protein (Fragment) OS=Homo sapiens OX=9606 PE=4 SV=1
0	0	0	0	0	0	0	0	0	0	0	0	0	0	0	0	59909000	85629000	0	0	0	0	0	62830000	0	0	54401000	0	0	0	0	0	0	A0A075B6S5	sp|A0A075B6S5|KV127_HUMAN Immunoglobulin kappa variable 1-27 OS=Homo sapiens OX=9606 GN=IGKV1-27 PE=3 SV=1
0	0	0	0	0	0	0	0	0	0	0	0	0	0	0	0	0	0	0	0	0	0	0	0	0	0	0	0	0	0	0	0	0	A0A075B7B8	tr|A0A075B7B8|A0A075B7B8_HUMAN Immunoglobulin heavy variable 3/OR16-12 (non-functional) (Fragment) OS=Homo sapiens OX=9606 GN=IGHV3OR16-12 PE=1 SV=1
337720000	484340000	96328000	280930000	54329000	75601000	0	305990000	49776000	522530000	422070000	0	0	92284000	149810000	0	1010600000	76327000	0	60308000	34296000	478860000	301970000	495220000	376590000	221680000	445150000	147860000	163280000	431770000	109570000	222580000	251720000	A0A075B7D0	tr|A0A075B7D0|A0A075B7D0_HUMAN Immunoglobulin heavy variable 1/OR15-1 (non-functional) (Fragment) OS=Homo sapiens OX=9606 GN=IGHV1OR15-1 PE=1 SV=1
157760000	0	0	0	0	0	0	0	0	0	0	90532000	0	0	0	0	0	0	89865000	0	0	0	0	0	0	0	0	111950000	0	0	58657000	0	0	A0A075B7D8	tr|A0A075B7D8|A0A075B7D8_HUMAN Immunoglobulin heavy variable 3/OR15-7 (pseudogene) (Fragment) OS=Homo sapiens OX=9606 GN=IGHV3OR15-7 PE=1 SV=1
0	0	0	0	0	20951000	0	0	0	18756000	0	0	0	0	0	0	0	0	0	0	0	0	0	0	0	0	0	0	0	0	0	0	0	A0A087WSY4	sp|A0A087WSY4|HV432_HUMAN Immunoglobulin heavy variable 4-30-2 OS=Homo sapiens OX=9606 GN=IGHV4-30-2 PE=3 SV=1
0	0	0	0	0	0	0	0	0	0	0	0	0	0	0	0	0	0	0	0	0	0	0	0	0	0	0	0	0	0	0	0	0	A0A087WSY6	sp|A0A087WSY6|KVD15_HUMAN Immunoglobulin kappa variable 3D-15 OS=Homo sapiens OX=9606 GN=IGKV3D-15 PE=3 SV=6
0	0	40093000	0	0	0	0	0	0	0	0	0	0	0	0	28763000	0	50662000	0	28434000	0	0	25617000	0	0	28127000	24630000	25700000	0	32262000	0	42268000	0	A0A096LPE2;P35542;P0DJI9;A0A3B3ISW8;E9PR14;G3V1D9	tr|A0A096LPE2|A0A096LPE2_HUMAN SAA2-SAA4 readthrough OS=Homo sapiens OX=9606 GN=SAA2-SAA4 PE=3 SV=1;sp|P35542|SAA4_HUMAN Serum amyloid A-4 protein OS=Homo sapiens OX=9606 GN=SAA4 PE=1 SV=2
0	0	0	0	0	0	0	0	0	0	0	0	0	0	0	0	0	0	0	0	0	0	0	0	0	0	0	0	0	0	0	0	0	A0A0A0MRZ9	sp|A0A0A0MRZ9|LV552_HUMAN Immunoglobulin lambda variable 5-52 OS=Homo sapiens OX=9606 GN=IGLV5-52 PE=3 SV=1
0	0	0	0	0	0	0	0	0	0	0	0	0	0	0	0	0	0	0	0	0	0	0	0	0	0	0	0	0	0	0	0	0	A0A0A0MS14	sp|A0A0A0MS14|HV145_HUMAN Immunoglobulin heavy variable 1-45 OS=Homo sapiens OX=9606 GN=IGHV1-45 PE=3 SV=1
221880000	148140000	331380000	219760000	223060000	73957000	168250000	121030000	83525000	210180000	361210000	86662000	268780000	309960000	273500000	268170000	226640000	465230000	235230000	329580000	387530000	90742000	314880000	338820000	0	164920000	244530000	158760000	231680000	202600000	74715000	301780000	229990000	A0A0A0MS15	sp|A0A0A0MS15|HV349_HUMAN Immunoglobulin heavy variable 3-49 OS=Homo sapiens OX=9606 GN=IGHV3-49 PE=3 SV=1
0	0	0	0	0	0	0	0	0	0	0	0	0	0	0	0	0	0	0	0	0	0	0	0	0	0	0	0	0	0	0	0	0	A0A0A0MT36;A0A0C4DH26	sp|A0A0A0MT36|KVD21_HUMAN Immunoglobulin kappa variable 6D-21 OS=Homo sapiens OX=9606 GN=IGKV6D-21 PE=3 SV=1
0	0	0	0	0	0	0	0	0	0	0	0	0	0	0	0	0	0	0	0	0	0	0	0	0	0	0	0	0	0	0	0	0	A0A0A0MT69	tr|A0A0A0MT69|A0A0A0MT69_HUMAN Immunoglobulin kappa joining 4 (Fragment) OS=Homo sapiens OX=9606 GN=IGKJ4 PE=1 SV=1
0	0	0	0	0	0	0	0	0	0	0	0	0	0	0	0	0	0	0	0	0	0	0	0	0	0	0	0	0	0	0	0	0	A0A0B4J1U3	sp|A0A0B4J1U3|LV136_HUMAN Immunoglobulin lambda variable 1-36 OS=Homo sapiens OX=9606 GN=IGLV1-36 PE=1 SV=5
409400000	1009500000	565710000	340760000	676080000	381480000	646350000	871620000	883510000	756090000	467420000	544200000	966870000	99852000	411010000	425650000	1888500000	464550000	420900000	407200000	692420000	728540000	0	1993200000	0	898750000	675750000	725770000	958610000	588910000	811820000	946570000	1033500000	A0A0B4J1U7	sp|A0A0B4J1U7|HV601_HUMAN Immunoglobulin heavy variable 6-1 OS=Homo sapiens OX=9606 GN=IGHV6-1 PE=3 SV=1
100810000	64987000	77973000	118140000	119310000	84347000	126510000	115840000	125390000	42754000	111880000	74965000	65813000	101570000	138780000	96343000	135790000	89028000	124390000	73163000	198460000	113660000	116050000	272060000	0	79949000	78236000	184370000	117600000	128630000	79661000	163340000	82497000	A0A0B4J1V0	sp|A0A0B4J1V0|HV315_HUMAN Immunoglobulin heavy variable 3-15 OS=Homo sapiens OX=9606 GN=IGHV3-15 PE=3 SV=1
0	0	0	0	0	0	0	0	0	0	0	0	0	0	0	0	0	0	0	0	0	0	0	0	0	0	0	0	0	0	0	0	0	A0A0B4J1V1	sp|A0A0B4J1V1|HV321_HUMAN Immunoglobulin heavy variable 3-21 OS=Homo sapiens OX=9606 GN=IGHV3-21 PE=1 SV=1
0	34576000	91568000	31489000	67207000	68820000	0	81916000	23454000	0	64748000	35910000	70500000	60019000	45887000	44103000	88214000	97957000	129680000	121930000	109570000	69598000	43883000	130960000	120620000	111420000	40096000	95018000	70686000	156610000	99057000	122650000	41158000	A0A0B4J1V2	sp|A0A0B4J1V2|HV226_HUMAN Immunoglobulin heavy variable 2-26 OS=Homo sapiens OX=9606 GN=IGHV2-26 PE=3 SV=1
0	36796000	24583000	53503000	69971000	32766000	37701000	31078000	44213000	0	0	0	39908000	0	0	0	0	36436000	74401000	43804000	83274000	106900000	61863000	97171000	0	49262000	80434000	70409000	62284000	35030000	0	56770000	49877000	A0A0B4J1V6	sp|A0A0B4J1V6|HV373_HUMAN Immunoglobulin heavy variable 3-73 OS=Homo sapiens OX=9606 GN=IGHV3-73 PE=3 SV=1
500600000	577690000	262830000	402570000	347410000	344000000	404970000	559010000	255600000	351360000	681880000	228860000	347240000	375690000	387730000	425280000	419740000	450710000	375290000	269780000	1245000000	391660000	469540000	1089600000	1067000000	468190000	697220000	689610000	673020000	331570000	341160000	540360000	359910000	A0A0B4J1X5	sp|A0A0B4J1X5|HV374_HUMAN Immunoglobulin heavy variable 3-74 OS=Homo sapiens OX=9606 GN=IGHV3-74 PE=3 SV=1
0	37263000	0	13663000	0	0	0	0	0	0	0	0	0	0	0	0	0	0	0	0	0	20229000	0	0	0	0	0	0	0	0	0	0	0	A0A0B4J1X8	sp|A0A0B4J1X8|HV343_HUMAN Immunoglobulin heavy variable 3-43 OS=Homo sapiens OX=9606 GN=IGHV3-43 PE=3 SV=1
0	57701000	97076000	90266000	0	0	99849000	67482000	0	105140000	0	131440000	0	0	27395000	0	79995000	63385000	60917000	50908000	0	0	102830000	90294000	112080000	0	38202000	35753000	77889000	0	0	0	56194000	A0A0B4J1Y8	sp|A0A0B4J1Y8|LV949_HUMAN Immunoglobulin lambda variable 9-49 OS=Homo sapiens OX=9606 GN=IGLV9-49 PE=1 SV=1
0	0	0	0	0	0	0	0	0	0	0	0	0	0	0	0	0	0	0	0	0	0	0	0	0	0	0	0	0	0	0	0	0	A0A0B4J1Z2	sp|A0A0B4J1Z2|KVD43_HUMAN Immunoglobulin kappa variable 1D-43 OS=Homo sapiens OX=9606 GN=IGKV1D-43 PE=3 SV=1
0	0	0	0	0	0	0	0	0	0	0	0	0	0	0	0	0	0	0	0	0	0	0	0	0	0	0	0	0	0	0	0	0	A0A0B4J2B5;S4R460	tr|A0A0B4J2B5|A0A0B4J2B5_HUMAN Immunoglobulin heavy variable 3/OR16-9 (non-functional) (Fragment) OS=Homo sapiens OX=9606 GN=IGHV3OR16-9 PE=1 SV=1;tr|S4R460|S4R460_HUMAN Immunoglobulin heavy variable 3/OR16-9 (non-functional) OS=Homo sapiens OX=9606 GN=IGH
0	0	0	0	0	0	2837900000	0	0	0	0	0	108290000	0	0	0	0	0	0	0	0	0	0	0	0	0	0	0	0	0	0	0	0	A0A0B4J2H0	sp|A0A0B4J2H0|HV69D_HUMAN Immunoglobulin heavy variable 1-69D OS=Homo sapiens OX=9606 GN=IGHV1-69D PE=1 SV=1
38191000	86960000	143270000	53958000	0	73484000	0	38964000	0	49645000	0	0	58782000	0	89813000	47670000	0	60838000	44475000	0	0	0	69688000	0	0	90057000	61449000	147160000	58766000	46194000	0	51874000	69878000	A0A0C4DH24	sp|A0A0C4DH24|KV621_HUMAN Immunoglobulin kappa variable 6-21 OS=Homo sapiens OX=9606 GN=IGKV6-21 PE=3 SV=1
0	0	0	0	0	0	0	0	0	0	0	0	0	0	0	0	0	0	0	0	0	0	0	0	0	0	0	0	0	0	0	0	0	A0A0C4DH25	sp|A0A0C4DH25|KVD20_HUMAN Immunoglobulin kappa variable 3D-20 OS=Homo sapiens OX=9606 GN=IGKV3D-20 PE=3 SV=1
0	0	0	0	0	0	0	0	0	0	0	0	0	0	0	0	0	0	0	0	0	0	0	0	0	0	0	0	0	0	0	0	0	A0A0C4DH29	sp|A0A0C4DH29|HV103_HUMAN Immunoglobulin heavy variable 1-3 OS=Homo sapiens OX=9606 GN=IGHV1-3 PE=3 SV=1
0	0	0	0	0	0	0	0	0	0	0	0	0	0	0	0	0	0	0	0	0	0	0	0	0	0	0	0	0	0	0	0	0	A0A0C4DH30	sp|A0A0C4DH30|HV316_HUMAN Probable non-functional immunoglobulin heavy variable 3-16 OS=Homo sapiens OX=9606 GN=IGHV3-16 PE=1 SV=1
58446000	0	52927000	0	44841000	36021000	0	63265000	40060000	0	118910000	0	0	49880000	58668000	42824000	157360000	69150000	53625000	72685000	126790000	0	48648000	134370000	0	148330000	52548000	104550000	83542000	95423000	59999000	56972000	0	A0A0C4DH31	sp|A0A0C4DH31|HV118_HUMAN Immunoglobulin heavy variable 1-18 OS=Homo sapiens OX=9606 GN=IGHV1-18 PE=3 SV=1
14760000	0	55216000	0	0	0	0	0	10933000	0	0	0	0	0	0	0	17971000	0	0	35150000	0	0	0	28475000	0	19638000	0	14684000	0	12801000	0	19243000	0	A0A0C4DH33	sp|A0A0C4DH33|HV124_HUMAN Immunoglobulin heavy variable 1-24 OS=Homo sapiens OX=9606 GN=IGHV1-24 PE=3 SV=1
102130000	181420000	289620000	87227000	132480000	116390000	105720000	130930000	72328000	149890000	83476000	169460000	143280000	66000000	223500000	229550000	177870000	246040000	76902000	222100000	296130000	142200000	327060000	228350000	241890000	225230000	277870000	277480000	172150000	161340000	110600000	133060000	138760000	A0A0C4DH34	sp|A0A0C4DH34|HV428_HUMAN Immunoglobulin heavy variable 4-28 OS=Homo sapiens OX=9606 GN=IGHV4-28 PE=3 SV=1
0	0	0	0	0	0	0	0	0	0	0	0	0	0	0	0	0	0	0	0	0	0	0	0	0	0	0	0	0	0	0	0	0	A0A0C4DH35	sp|A0A0C4DH35|HV335_HUMAN Probable non-functional immunoglobulin heavy variable 3-35 OS=Homo sapiens OX=9606 GN=IGHV3-35 PE=1 SV=1
91177000	91569000	47121000	80745000	119230000	0	0	66620000	80588000	61842000	0	78993000	106350000	0	63804000	62781000	166830000	0	0	0	89740000	56003000	75923000	182040000	0	47674000	152920000	92436000	92482000	133700000	75966000	135420000	169580000	A0A0C4DH36	sp|A0A0C4DH36|HV338_HUMAN Probable non-functional immunoglobulin heavy variable 3-38 OS=Homo sapiens OX=9606 GN=IGHV3-38 PE=1 SV=1
337260000	281180000	195500000	290330000	365080000	323070000	340220000	328920000	154920000	334640000	209410000	166740000	227320000	173470000	267060000	214050000	381860000	492070000	269130000	252210000	434310000	277720000	381570000	632500000	384980000	424230000	697990000	350330000	336890000	352780000	276590000	307890000	409980000	A0A0C4DH38	sp|A0A0C4DH38|HV551_HUMAN Immunoglobulin heavy variable 5-51 OS=Homo sapiens OX=9606 GN=IGHV5-51 PE=3 SV=1
0	0	0	0	0	0	0	0	0	0	0	0	0	0	0	0	0	0	0	0	0	0	0	0	0	0	0	0	0	0	0	0	0	A0A0C4DH41;P01825	sp|A0A0C4DH41|HV461_HUMAN Immunoglobulin heavy variable 4-61 OS=Homo sapiens OX=9606 GN=IGHV4-61 PE=3 SV=1;sp|P01825|HV459_HUMAN Immunoglobulin heavy variable 4-59 OS=Homo sapiens OX=9606 GN=IGHV4-59 PE=1 SV=2
0	0	239130000	0	132860000	283660000	0	0	0	0	0	0	0	0	0	449790000	0	0	0	0	376080000	0	0	0	0	0	0	0	0	0	0	0	0	A0A0C4DH43;A0A0J9YVU5	sp|A0A0C4DH43|HV70D_HUMAN Immunoglobulin heavy variable 2-70D OS=Homo sapiens OX=9606 GN=IGHV2-70D PE=3 SV=1
342050000	261730000	188600000	277330000	302320000	221650000	3112800000	238140000	150910000	229200000	211290000	211020000	372330000	289470000	311720000	209140000	409830000	363260000	280040000	274720000	423440000	269910000	223140000	369090000	396230000	359900000	408070000	412410000	200990000	487620000	293860000	480950000	308670000	A0A0C4DH67;A0A0C4DH69	sp|A0A0C4DH67|KV108_HUMAN Immunoglobulin kappa variable 1-8 OS=Homo sapiens OX=9606 GN=IGKV1-8 PE=3 SV=1;sp|A0A0C4DH69|KV109_HUMAN Immunoglobulin kappa variable 1-9 OS=Homo sapiens OX=9606 GN=IGKV1-9 PE=3 SV=1
557970000	467230000	464680000	429320000	1221100000	444770000	363370000	391070000	408930000	267250000	266670000	252530000	567890000	0	441310000	1874000000	1252800000	582320000	422050000	596730000	456340000	595800000	725620000	913250000	904820000	605380000	640290000	2294900000	581600000	653580000	0	1500700000	522690000	A0A0C4DH68;A0A075B6R9	sp|A0A0C4DH68|KV224_HUMAN Immunoglobulin kappa variable 2-24 OS=Homo sapiens OX=9606 GN=IGKV2-24 PE=3 SV=1;sp|A0A075B6R9|KVD24_HUMAN Probable non-functional immunoglobulin kappa variable 2D-24 OS=Homo sapiens OX=9606 GN=IGKV2D-24 PE=1 SV=1
0	0	0	0	0	0	0	0	0	0	0	0	0	0	0	0	0	0	0	0	0	0	0	52397000	0	63608000	0	0	0	0	0	60103000	0	A0A0C4DH73;P01611	sp|A0A0C4DH73|KV112_HUMAN Immunoglobulin kappa variable 1-12 OS=Homo sapiens OX=9606 GN=IGKV1-12 PE=3 SV=1;sp|P01611|KVD12_HUMAN Immunoglobulin kappa variable 1D-12 OS=Homo sapiens OX=9606 GN=IGKV1D-12 PE=1 SV=2
383670000	123830000	0	242630000	888870000	255970000	0	120800000	462860000	105790000	270650000	182940000	367380000	212470000	0	514280000	759580000	0	366200000	0	159790000	338400000	362120000	305150000	596100000	0	671680000	214500000	392580000	1166200000	0	439470000	594650000	A0A0G2JMB2	tr|A0A0G2JMB2|A0A0G2JMB2_HUMAN Immunoglobulin heavy constant alpha 2 (Fragment) OS=Homo sapiens OX=9606 GN=IGHA2 PE=1 SV=1
0	0	0	0	0	0	0	0	0	0	0	0	0	0	0	0	0	0	0	0	0	0	0	0	0	0	0	0	0	0	0	0	0	A0A0G2JMI3	sp|A0A0G2JMI3|HV692_HUMAN Immunoglobulin heavy variable 1-69-2 OS=Homo sapiens OX=9606 GN=IGHV1-69-2 PE=3 SV=2
0	0	0	0	0	0	0	0	0	0	0	0	0	0	0	0	0	0	0	0	0	0	0	0	0	0	0	0	0	0	0	0	0	A0A0G2JPR0;A0A140TA49;A0A3B3ISD7	tr|A0A0G2JPR0|A0A0G2JPR0_HUMAN C4a anaphylatoxin OS=Homo sapiens OX=9606 GN=C4A PE=1 SV=1;tr|A0A140TA49|A0A140TA49_HUMAN C4a anaphylatoxin OS=Homo sapiens OX=9606 GN=C4A PE=1 SV=1
0	5049500	3627200	0	0	0	0	5031300	0	2640600	0	0	0	0	0	0	0	11230000	0	0	7693400	0	0	0	0	0	5394800	6443200	0	0	0	0	2685800	A0A0G2JQJ0;A0A087WSZ0	tr|A0A0G2JQJ0|A0A0G2JQJ0_HUMAN Immunoglobulin kappa variable 1D-8 (Fragment) OS=Homo sapiens OX=9606 GN=IGKV1D-8 PE=1 SV=4;sp|A0A087WSZ0|KVD08_HUMAN Immunoglobulin kappa variable 1D-8 OS=Homo sapiens OX=9606 GN=IGKV1D-8 PE=3 SV=6
0	113860000	102410000	63417000	87628000	51830000	101780000	100270000	29214000	59777000	131300000	64785000	76874000	236650000	70794000	0	57572000	181100000	85088000	123990000	0	0	50600000	0	218940000	54578000	0	125560000	72240000	89503000	0	50535000	173860000	A0A0G2JRQ6	tr|A0A0G2JRQ6|A0A0G2JRQ6_HUMAN Ig-like domain-containing protein (Fragment) OS=Homo sapiens OX=9606 PE=1 SV=4
19111000	0	0	0	34216000	0	0	26388000	0	0	0	0	0	0	0	0	0	0	25407000	15030000	24129000	14158000	19836000	21825000	0	35451000	0	24761000	0	0	0	37934000	16889000	A0A0G2JSC0;A0A087WSX0	tr|A0A0G2JSC0|A0A0G2JSC0_HUMAN Immunoglobulin lambda variable 5-45 (Fragment) OS=Homo sapiens OX=9606 GN=IGLV5-45 PE=1 SV=1;sp|A0A087WSX0|LV545_HUMAN Immunoglobulin lambda variable 5-45 OS=Homo sapiens OX=9606 GN=IGLV5-45 PE=3 SV=1
0	0	0	0	0	0	0	0	0	0	0	0	0	0	0	0	0	0	0	0	0	0	0	0	0	0	0	0	0	0	0	0	0	A0A0J9YW62	tr|A0A0J9YW62|A0A0J9YW62_HUMAN IGv domain-containing protein (Fragment) OS=Homo sapiens OX=9606 PE=1 SV=1
124930000	118540000	85332000	91055000	127880000	0	130880000	102340000	110260000	74096000	0	60866000	0	0	0	127510000	155830000	125600000	106660000	95331000	163740000	115500000	147520000	195550000	0	102050000	114210000	119880000	161150000	167810000	94713000	133780000	115550000	A0A0J9YX35	sp|A0A0J9YX35|HV64D_HUMAN Immunoglobulin heavy variable 3-64D OS=Homo sapiens OX=9606 GN=IGHV3-64D PE=3 SV=1
0	267390000	0	328640000	283310000	0	329840000	304970000	333050000	0	0	400470000	402820000	0	0	0	0	543450000	0	0	0	326160000	283860000	702420000	127050000	0	0	0	0	289680000	226680000	0	266100000	A0A0J9YXX1	sp|A0A0J9YXX1|HV5X1_HUMAN Immunoglobulin heavy variable 5-10-1 OS=Homo sapiens OX=9606 GN=IGHV5-10-1 PE=3 SV=1
792500000	825880000	669480000	540450000	459310000	627140000	528210000	803780000	570350000	539870000	528990000	481580000	537350000	408630000	571180000	744960000	1075500000	607680000	662010000	391770000	1241300000	561090000	863300000	1058200000	0	956460000	917880000	1090300000	894570000	1201800000	479900000	1253400000	503850000	A0A0J9YY99	tr|A0A0J9YY99|A0A0J9YY99_HUMAN Ig-like domain-containing protein (Fragment) OS=Homo sapiens OX=9606 PE=1 SV=1
1742300000	1369700000	1361100000	1676100000	1290100000	903860000	5116100000	1171500000	910740000	1515800000	945860000	918240000	1173800000	690540000	1006400000	1681100000	2016100000	3387300000	1168600000	1556200000	1054900000	980710000	1120900000	1876900000	1810600000	1115300000	1666200000	2552300000	1227300000	1361900000	769270000	1908500000	1103500000	A0A2Q2TTZ9;P01594;P01593	tr|A0A2Q2TTZ9|A0A2Q2TTZ9_HUMAN Immunoglobulin kappa variable 1-33 OS=Homo sapiens OX=9606 GN=IGKV1D-33 PE=1 SV=1;sp|P01594|KV133_HUMAN Immunoglobulin kappa variable 1-33 OS=Homo sapiens OX=9606 GN=IGKV1-33 PE=1 SV=2;sp|P01593|KVD33_HUMAN Immunoglobulin kap
0	84495000	101860000	35741000	46473000	47568000	0	69501000	0	0	40675000	33101000	64487000	0	23950000	38468000	63860000	0	0	0	65325000	33847000	99848000	0	0	36889000	0	72119000	105080000	69362000	39615000	53405000	30407000	A0A3B3IQ51;P36980;V9GYE7;A0A3B3ISW6;A0A3B3IS00;A0A3B3IRW0;A0A3B3IS28	tr|A0A3B3IQ51|A0A3B3IQ51_HUMAN Complement factor H-related protein 2 OS=Homo sapiens OX=9606 GN=CFHR2 PE=1 SV=1;sp|P36980|FHR2_HUMAN Complement factor H-related protein 2 OS=Homo sapiens OX=9606 GN=CFHR2 PE=1 SV=1;tr|V9GYE7|V9GYE7_HUMAN Complement factor H
166570000	182620000	301260000	166890000	227310000	208120000	179760000	227960000	162090000	143680000	119950000	149600000	169150000	118530000	175600000	225750000	141060000	141620000	162730000	232570000	199930000	119250000	230080000	41224000	165030000	185720000	304360000	205230000	175990000	233820000	175080000	176170000	147190000	A0A3B3ISR2;B4DPQ0;P00736;F5H2D0;A0A3B3ITU4;F5H1V0;F5H6Y3;F5H3N3;F5H1N6;F5GWL0;F5H3A3	tr|A0A3B3ISR2|A0A3B3ISR2_HUMAN Complement subcomponent C1r OS=Homo sapiens OX=9606 GN=C1R PE=1 SV=1;tr|B4DPQ0|B4DPQ0_HUMAN Complement subcomponent C1r OS=Homo sapiens OX=9606 GN=C1R PE=1 SV=1;sp|P00736|C1R_HUMAN Complement C1r subcomponent OS=Homo sapiens
1676800000	1815000000	1122100000	1214900000	1567700000	1034800000	1419200000	1386300000	1299200000	1178300000	1521000000	1326600000	1500100000	991360000	1373700000	1652300000	2202200000	2391400000	1117300000	1506800000	1777600000	1193300000	2095100000	2247000000	532100000	1022100000	2165500000	3633600000	1447400000	1491300000	826090000	2317200000	1848700000	A0A4W8ZXM2;A0A0B4J1Y9	tr|A0A4W8ZXM2|A0A4W8ZXM2_HUMAN Immunoglobulin heavy variable 3-72 OS=Homo sapiens OX=9606 GN=IGHV3-72 PE=1 SV=1;sp|A0A0B4J1Y9|HV372_HUMAN Immunoglobulin heavy variable 3-72 OS=Homo sapiens OX=9606 GN=IGHV3-72 PE=3 SV=1
60171000	51734000	28989000	48380000	59446000	76698000	59998000	43662000	55666000	49634000	43330000	26117000	60756000	43365000	42160000	46516000	111790000	34198000	32053000	30604000	59547000	28699000	65462000	94835000	59391000	53685000	80202000	93672000	46166000	73634000	0	117610000	63936000	A0A5H1ZRS2;A0A075B6P5;P01615	tr|A0A5H1ZRS2|A0A5H1ZRS2_HUMAN Immunoglobulin kappa variable 2D-28 OS=Homo sapiens OX=9606 GN=IGKV2D-28 PE=1 SV=1;sp|A0A075B6P5|KV228_HUMAN Immunoglobulin kappa variable 2-28 OS=Homo sapiens OX=9606 GN=IGKV2-28 PE=3 SV=1;sp|P01615|KVD28_HUMAN Immunoglobuli
1763500000	1679200000	1916100000	2430000000	2999400000	1221000000	0	1944400000	1700000000	1946700000	2251100000	2188500000	2831300000	1860700000	1119700000	1996400000	3742600000	2317600000	0	2978400000	2190700000	0	2603900000	4120400000	4698900000	1864400000	2360700000	2927600000	2323200000	2611800000	1088200000	2658700000	3596000000	A0A5H1ZRS9;A0A075B6S2;A0A0A0MRZ7	tr|A0A5H1ZRS9|A0A5H1ZRS9_HUMAN Immunoglobulin kappa variable 2D-29 OS=Homo sapiens OX=9606 GN=IGKV2D-29 PE=1 SV=1;sp|A0A075B6S2|KVD29_HUMAN Immunoglobulin kappa variable 2D-29 OS=Homo sapiens OX=9606 GN=IGKV2D-29 PE=3 SV=1;sp|A0A0A0MRZ7|KVD26_HUMAN Immunog
0	0	0	0	0	0	0	0	0	0	0	0	0	0	0	0	0	0	0	0	0	0	0	0	0	0	0	0	0	0	0	0	0	A2NJV5	sp|A2NJV5|KV229_HUMAN Immunoglobulin kappa variable 2-29 OS=Homo sapiens OX=9606 GN=IGKV2-29 PE=3 SV=2
69739000	94865000	148150000	82679000	62639000	47314000	51628000	74684000	0	44519000	51137000	90019000	66219000	0	54446000	61774000	56190000	34260000	75301000	73972000	125700000	35361000	109640000	72205000	0	87881000	183880000	125420000	79045000	92853000	80095000	118300000	47513000	B1AHL2;B1AHM7;B1AHM9;H7C1M6;B1AHN3;B1AHM6;B1AHM8	tr|B1AHL2|B1AHL2_HUMAN Fibulin-1 OS=Homo sapiens OX=9606 GN=FBLN1 PE=1 SV=1
148050000	111200000	176290000	151650000	156220000	209950000	84790000	144940000	188670000	143420000	198910000	342690000	193520000	251160000	262420000	206670000	219850000	288460000	265050000	263890000	112910000	227920000	113300000	170650000	124160000	217680000	111490000	143510000	194710000	191700000	193260000	122590000	226880000	B4E1Z4;E7ETN3;P00751;A0A0G2JH38;H7C5H1;A0A0G2JJ82;C9JRT3;A0A0G2JHM4;F2Z3N2;H7C526;F8WCJ9;Q5ST52;C9JYQ5;A0A0G2JI59;CON__Q3KUS7;A0A0G2JJM0;A2ABG0	tr|B4E1Z4|B4E1Z4_HUMAN C3/C5 convertase OS=Homo sapiens OX=9606 PE=1 SV=1;tr|E7ETN3|E7ETN3_HUMAN C3/C5 convertase OS=Homo sapiens OX=9606 PE=1 SV=1;sp|P00751|CFAB_HUMAN Complement factor B OS=Homo sapiens OX=9606 GN=CFB PE=1 SV=2
533510000	473970000	666740000	738890000	422900000	461830000	270900000	587340000	284640000	569460000	616900000	487370000	807800000	384810000	404540000	731950000	865070000	1339300000	463850000	1237500000	769030000	555390000	484130000	1260900000	1266500000	455470000	620360000	545410000	549000000	649810000	643980000	411410000	601800000	B9A064;A0A0B4J231;A0A5H1ZRQ4;P0CG04	sp|B9A064|IGLL5_HUMAN Immunoglobulin lambda-like polypeptide 5 OS=Homo sapiens OX=9606 GN=IGLL5 PE=2 SV=2;tr|A0A0B4J231|A0A0B4J231_HUMAN Immunoglobulin lambda-like polypeptide 5 OS=Homo sapiens OX=9606 GN=IGLL5 PE=1 SV=1;tr|A0A5H1ZRQ4|A0A5H1ZRQ4_HUMAN Immu
266970000	253540000	380210000	280640000	257450000	264040000	431190000	255260000	269750000	232090000	334820000	166140000	179510000	277020000	143020000	103720000	147300000	362190000	352830000	183380000	183780000	176430000	231440000	192590000	48010000	287520000	201730000	352460000	239820000	238380000	375450000	328640000	397620000	C9JF17;P05090;C9JX71;F8WBT9	tr|C9JF17|C9JF17_HUMAN Apolipoprotein D (Fragment) OS=Homo sapiens OX=9606 GN=APOD PE=1 SV=1;sp|P05090|APOD_HUMAN Apolipoprotein D OS=Homo sapiens OX=9606 GN=APOD PE=1 SV=1
0	0	0	83730000	0	0	0	0	0	0	0	0	0	0	0	0	0	0	70715000	0	102870000	0	0	0	0	0	0	0	0	104510000	0	0	0	E9PFZ2;D6RE86	tr|E9PFZ2|E9PFZ2_HUMAN Ceruloplasmin OS=Homo sapiens OX=9606 GN=CP PE=1 SV=1
0	0	0	0	0	0	0	0	0	0	18606000	0	0	0	0	0	0	8225200	0	6202600	0	0	0	0	0	5890800	0	0	0	0	0	0	5961200	E9PHK0;P05452;CON__Q2KIS7	tr|E9PHK0|E9PHK0_HUMAN Tetranectin OS=Homo sapiens OX=9606 GN=CLEC3B PE=1 SV=1;sp|P05452|TETN_HUMAN Tetranectin OS=Homo sapiens OX=9606 GN=CLEC3B PE=1 SV=3
0	22221000	32257000	0	24806000	0	0	24006000	15991000	0	0	0	0	0	0	19239000	0	0	0	24515000	0	0	19745000	0	0	0	0	0	0	19301000	16011000	47305000	0	K7ER74;P02655;Q6P163;K7EMC3;V9GYJ8	tr|K7ER74|K7ER74_HUMAN Apolipoprotein C-II OS=Homo sapiens OX=9606 GN=APOC4-APOC2 PE=1 SV=1;sp|P02655|APOC2_HUMAN Apolipoprotein C-II OS=Homo sapiens OX=9606 GN=APOC2 PE=1 SV=1
0	0	0	0	0	0	0	0	0	0	0	0	0	0	0	51558000	0	37390000	0	64109000	0	0	48296000	0	0	0	36660000	41241000	0	72480000	33345000	102750000	0	K7ERI9;P02654;K7EKP1;K7EJI9;K7ELM9;K7EPF9	tr|K7ERI9|K7ERI9_HUMAN Apolipoprotein C-I (Fragment) OS=Homo sapiens OX=9606 GN=APOC1 PE=1 SV=1;sp|P02654|APOC1_HUMAN Apolipoprotein C-I OS=Homo sapiens OX=9606 GN=APOC1 PE=1 SV=1;tr|K7EKP1|K7EKP1_HUMAN Apolipoprotein C-I (Fragment) OS=Homo sapiens OX=9606
0	0	0	0	0	0	0	0	0	0	0	0	0	0	0	0	0	0	0	0	0	0	0	0	0	0	0	0	0	0	0	0	0	O00187	sp|O00187|MASP2_HUMAN Mannan-binding lectin serine protease 2 OS=Homo sapiens OX=9606 GN=MASP2 PE=1 SV=4
0	0	12053000	0	0	0	0	0	8462900	0	0	0	0	7526100	0	0	0	10949000	10060000	0	0	0	0	12667000	0	0	0	0	0	0	0	0	0	O00391;A8MXT8	sp|O00391|QSOX1_HUMAN Sulfhydryl oxidase 1 OS=Homo sapiens OX=9606 GN=QSOX1 PE=1 SV=3
119530000	193720000	119500000	140350000	161340000	189780000	106150000	100780000	171740000	109300000	124760000	153560000	134530000	142700000	211770000	115090000	86837000	177150000	177870000	285950000	229780000	121610000	169650000	107280000	197270000	131200000	117250000	216930000	137210000	136340000	49225000	133790000	174850000	O14791;B1AH96;B1AH94	sp|O14791|APOL1_HUMAN Apolipoprotein L1 OS=Homo sapiens OX=9606 GN=APOL1 PE=1 SV=5
451170000	587410000	257120000	536920000	239230000	243820000	458710000	213340000	342120000	369740000	145270000	132690000	227260000	275610000	154130000	343890000	600470000	235330000	731940000	83563000	410160000	351610000	501670000	749390000	576070000	164830000	808900000	529400000	294380000	814940000	286520000	499910000	356980000	O43866	sp|O43866|CD5L_HUMAN CD5 antigen-like OS=Homo sapiens OX=9606 GN=CD5L PE=1 SV=1
111950000	66850000	357290000	113440000	156100000	108920000	194880000	115740000	104820000	91528000	142170000	69177000	132330000	144350000	118140000	246460000	65917000	91255000	92239000	136630000	71782000	93380000	157210000	69490000	171100000	44789000	168440000	264370000	113490000	134150000	129960000	293740000	97448000	O75636	sp|O75636|FCN3_HUMAN Ficolin-3 OS=Homo sapiens OX=9606 GN=FCN3 PE=1 SV=2
0	0	0	0	9569800	7857000	0	0	8989400	0	31613000	59786000	13901000	36000000	0	6478400	11063000	0	25634000	15791000	0	17451000	5525600	0	0	0	0	17605000	11427000	19812000	0	8552100	68650000	O75882	sp|O75882|ATRN_HUMAN Attractin OS=Homo sapiens OX=9606 GN=ATRN PE=1 SV=2
103120000	123640000	133250000	74315000	108970000	190380000	148530000	132470000	125530000	88377000	140250000	55054000	0	113870000	109530000	93410000	0	138890000	92731000	152260000	168630000	0	163700000	115060000	102450000	94620000	54260000	103970000	54388000	129910000	102750000	163490000	134660000	O95445;Q5SRP5	sp|O95445|APOM_HUMAN Apolipoprotein M OS=Homo sapiens OX=9606 GN=APOM PE=1 SV=2;tr|Q5SRP5|Q5SRP5_HUMAN Apolipoprotein M OS=Homo sapiens OX=9606 GN=APOM PE=1 SV=1
523130000	433570000	504420000	551270000	482700000	649370000	366830000	509730000	628000000	472510000	559760000	786920000	456450000	765040000	1181300000	590930000	692550000	899490000	502920000	1183600000	656570000	700100000	772740000	812370000	863930000	780950000	432980000	789350000	680000000	780220000	698560000	430680000	595310000	P00450	sp|P00450|CERU_HUMAN Ceruloplasmin OS=Homo sapiens OX=9606 GN=CP PE=1 SV=1
0	0	0	4618200	0	6533000	0	0	0	0	0	0	0	0	0	0	0	0	0	0	0	0	7311100	0	0	0	0	0	0	0	0	0	0	P00488;Q9NQP5;A6PVK5;H0Y796	sp|P00488|F13A_HUMAN Coagulation factor XIII A chain OS=Homo sapiens OX=9606 GN=F13A1 PE=1 SV=4;tr|Q9NQP5|Q9NQP5_HUMAN Coagulation factor XIII A chain (Fragment) OS=Homo sapiens OX=9606 GN=F13A1 PE=1 SV=2;tr|A6PVK5|A6PVK5_HUMAN Coagulation factor XIII A ch
216320000	224380000	187370000	233610000	224980000	112120000	130320000	231520000	277810000	211670000	255930000	340710000	202140000	334780000	232620000	218110000	269440000	241020000	244830000	308340000	177140000	290780000	289440000	197150000	135330000	219420000	175630000	169520000	207050000	202160000	132390000	138690000	241360000	P00734;E9PIT3;C9JV37	sp|P00734|THRB_HUMAN Prothrombin OS=Homo sapiens OX=9606 GN=F2 PE=1 SV=2;tr|E9PIT3|E9PIT3_HUMAN Activation peptide fragment 1 OS=Homo sapiens OX=9606 GN=F2 PE=1 SV=1
2525400000	1354400000	3043600000	1895000000	1558100000	2419100000	640560000	2047600000	3061500000	1571000000	5233700000	3911000000	5370800000	5768200000	2159400000	2200300000	4989200000	3695200000	4029100000	2216400000	1831700000	3071700000	192670000	2777000000	2991600000	3562900000	3733000000	286730000	1046000000	2910400000	2367800000	10327000000	3061900000	P00738;J3QR68;H0Y300;A0A0C4DGL8;J3QLC9;A0A087WU08;H3BS21;J3KRH2;J3KTC3;J3KSV1;J3QQI8;H3BMJ7	sp|P00738|HPT_HUMAN Haptoglobin OS=Homo sapiens OX=9606 GN=HP PE=1 SV=1;tr|J3QR68|J3QR68_HUMAN Haptoglobin (Fragment) OS=Homo sapiens OX=9606 GN=HP PE=1 SV=1;tr|H0Y300|H0Y300_HUMAN Haptoglobin OS=Homo sapiens OX=9606 GN=HP PE=1 SV=4;tr|A0A0C4DGL8|A0A0C4DGL
199250000	254670000	168320000	258020000	216730000	299180000	246910000	81481000	177690000	183540000	89912000	235810000	191810000	168680000	399660000	248210000	120140000	304280000	293210000	293690000	580490000	139080000	238090000	164770000	213110000	204880000	324070000	394580000	292300000	439350000	76037000	336550000	241920000	P00739;A0A0A0MRD9	sp|P00739|HPTR_HUMAN Haptoglobin-related protein OS=Homo sapiens OX=9606 GN=HPR PE=2 SV=2;tr|A0A0A0MRD9|A0A0A0MRD9_HUMAN Haptoglobin-related protein OS=Homo sapiens OX=9606 GN=HPR PE=1 SV=1
0	14895000	20915000	27647000	31873000	0	0	19201000	0	18779000	38248000	29747000	18901000	21166000	31271000	24896000	26459000	20621000	17832000	29209000	0	31641000	17609000	0	0	14765000	0	13340000	20964000	17067000	0	26779000	24332000	P00740	sp|P00740|FA9_HUMAN Coagulation factor IX OS=Homo sapiens OX=9606 GN=F9 PE=1 SV=2
0	0	0	0	0	0	0	0	0	0	0	0	0	0	0	0	0	0	0	0	0	0	0	0	0	0	0	0	0	0	0	0	0	P00742	sp|P00742|FA10_HUMAN Coagulation factor X OS=Homo sapiens OX=9606 GN=F10 PE=1 SV=2
838710000	1008700000	374400000	911420000	785670000	757510000	671990000	920100000	786270000	780840000	656920000	942460000	798560000	602430000	784110000	860800000	805920000	512040000	621110000	556580000	925060000	755970000	1311300000	715800000	835170000	829440000	1100500000	568610000	589460000	763480000	709840000	567800000	735990000	P00747;Q5TEH5;A6PVI2;Q15195;Q02325	sp|P00747|PLMN_HUMAN Plasminogen OS=Homo sapiens OX=9606 GN=PLG PE=1 SV=2
33946000	48397000	46470000	26077000	49341000	29698000	133950000	48072000	52907000	53151000	0	43420000	34903000	56922000	0	53831000	0	55918000	0	64422000	14612000	30989000	45184000	32726000	0	32189000	0	37805000	0	30683000	50215000	0	0	P00748	sp|P00748|FA12_HUMAN Coagulation factor XII OS=Homo sapiens OX=9606 GN=F12 PE=1 SV=3
0	0	0	0	0	0	0	0	0	0	0	0	0	0	0	0	0	0	0	0	0	0	0	0	0	0	0	0	0	0	0	0	0	P00915;E5RJF6;E5RJI8;E5RH81;H0YBE2;E5RFE7;E5RHP7;E5RG81	sp|P00915|CAH1_HUMAN Carbonic anhydrase 1 OS=Homo sapiens OX=9606 GN=CA1 PE=1 SV=2;tr|E5RJF6|E5RJF6_HUMAN Carbonate dehydratase I (Fragment) OS=Homo sapiens OX=9606 GN=CA1 PE=1 SV=1;tr|E5RJI8|E5RJI8_HUMAN Carbonate dehydratase I (Fragment) OS=Homo sapiens
134290000	134510000	149970000	145140000	166410000	193360000	107840000	134570000	199140000	106140000	273980000	397410000	155830000	344480000	150270000	161400000	203940000	422420000	220710000	260120000	119940000	289840000	148920000	198680000	80177000	171190000	118460000	176130000	202960000	255580000	175760000	145590000	252840000	P01008;Q8TCE1;CON__P41361	sp|P01008|ANT3_HUMAN Antithrombin-III OS=Homo sapiens OX=9606 GN=SERPINC1 PE=1 SV=1
1560300000	717690000	1453300000	1138300000	1533000000	1717300000	970250000	1191500000	1578000000	1501600000	2252300000	2770400000	2337200000	3813000000	1890500000	1565400000	2762000000	3878500000	2170200000	3433700000	1105000000	3383700000	1676100000	2444300000	861500000	1872800000	1030700000	2247500000	2070000000	3154400000	1299700000	1132700000	2745700000	P01009	sp|P01009|A1AT_HUMAN Alpha-1-antitrypsin OS=Homo sapiens OX=9606 GN=SERPINA1 PE=1 SV=3
191360000	159300000	360010000	206880000	215750000	293530000	118930000	205120000	271830000	235030000	314130000	363680000	428910000	467460000	262820000	189080000	464070000	621860000	379640000	479310000	207590000	472140000	231870000	364720000	76970000	273260000	206360000	379420000	408520000	409270000	192590000	202000000	434730000	P01011;G3V595;G3V3A0;A0A087WY93	sp|P01011|AACT_HUMAN Alpha-1-antichymotrypsin OS=Homo sapiens OX=9606 GN=SERPINA3 PE=1 SV=2;tr|G3V595|G3V595_HUMAN Alpha-1-antichymotrypsin (Fragment) OS=Homo sapiens OX=9606 GN=SERPINA3 PE=1 SV=3;tr|G3V3A0|G3V3A0_HUMAN Alpha-1-antichymotrypsin OS=Homo sap
47040000	37312000	54740000	44369000	50973000	55329000	36563000	55616000	69007000	41082000	110370000	127430000	46352000	108790000	76618000	62169000	91471000	99205000	81705000	85922000	56944000	65735000	41936000	43496000	25735000	43074000	24331000	46443000	66594000	55430000	35293000	29506000	65912000	P01019	sp|P01019|ANGT_HUMAN Angiotensinogen OS=Homo sapiens OX=9606 GN=AGT PE=1 SV=1
5821100000	3640300000	4237400000	4771200000	2571600000	3265700000	1659900000	3237400000	2710800000	2807800000	3784400000	3456500000	4472600000	3912500000	2057900000	2812000000	3700900000	4440700000	4036300000	4965600000	3904100000	5067000000	3876700000	4545000000	3980200000	3052500000	5505600000	4284400000	2880400000	3769100000	3346200000	2901500000	3409500000	P01023;H0YFH1;F8W7L3	sp|P01023|A2MG_HUMAN Alpha-2-macroglobulin OS=Homo sapiens OX=9606 GN=A2M PE=1 SV=3
4204600000	4596200000	5795500000	4169700000	4075600000	4450200000	6062100000	4291700000	3541200000	3702200000	2933000000	3083000000	3339400000	2797600000	4274000000	5669500000	3095900000	3575600000	2607500000	4188100000	4151700000	2987700000	4332900000	2511700000	4679200000	4462400000	4162000000	3047100000	3476300000	3780400000	4970600000	4890200000	2283100000	P01024;M0QYC8;M0QXZ3;M0R0Q9;M0R1Q1;O95568	sp|P01024|CO3_HUMAN Complement C3 OS=Homo sapiens OX=9606 GN=C3 PE=1 SV=2
409550000	431570000	704220000	369780000	307180000	331100000	451180000	347650000	307830000	356410000	207420000	302560000	303590000	201510000	318670000	352960000	292580000	250560000	241370000	400530000	369430000	295880000	454720000	377130000	360160000	349200000	341280000	614180000	464600000	336190000	359270000	360320000	264170000	P01031;CON__Q1A7A4	sp|P01031|CO5_HUMAN Complement C5 OS=Homo sapiens OX=9606 GN=C5 PE=1 SV=4
244670000	242680000	300630000	286010000	335150000	376700000	241920000	257930000	327510000	248160000	394800000	532100000	298590000	467300000	356320000	345350000	395560000	518330000	427850000	543220000	226010000	546500000	322070000	325430000	191560000	291420000	230300000	290530000	366970000	369180000	283330000	316800000	481130000	P01042;CON__P01045-1;CON__Q2KJ62;CON__P01044-1	sp|P01042|KNG1_HUMAN Kininogen-1 OS=Homo sapiens OX=9606 GN=KNG1 PE=1 SV=2
722030000	362910000	537750000	408550000	433370000	240190000	400120000	150870000	371140000	268120000	182340000	224670000	248710000	338740000	110310000	237210000	603040000	349360000	724650000	129600000	455510000	401280000	282440000	790760000	568500000	127690000	1129700000	899870000	338880000	685290000	302330000	874680000	373340000	P01591;D6RD17;D6RHJ6;C9JA05	sp|P01591|IGJ_HUMAN Immunoglobulin J chain OS=Homo sapiens OX=9606 GN=JCHAIN PE=1 SV=4;tr|D6RD17|D6RD17_HUMAN Immunoglobulin J chain (Fragment) OS=Homo sapiens OX=9606 GN=JCHAIN PE=1 SV=8;tr|D6RHJ6|D6RHJ6_HUMAN Immunoglobulin J chain (Fragment) OS=Homo sap
316830000	176950000	230080000	175790000	228870000	167670000	0	152230000	114920000	196370000	140030000	104530000	120370000	110700000	95504000	170200000	267880000	288910000	124200000	165260000	171800000	117510000	139050000	368690000	128660000	234000000	189920000	256160000	156890000	129090000	114290000	233370000	227400000	P01599	sp|P01599|KV117_HUMAN Immunoglobulin kappa variable 1-17 OS=Homo sapiens OX=9606 GN=IGKV1-17 PE=1 SV=2
0	0	0	0	0	0	0	0	0	0	0	0	0	0	0	0	0	0	0	0	0	0	0	0	0	0	0	0	0	0	0	0	0	P01601	sp|P01601|KVD16_HUMAN Immunoglobulin kappa variable 1D-16 OS=Homo sapiens OX=9606 GN=IGKV1D-16 PE=3 SV=2
441460000	351510000	950800000	286840000	230560000	222000000	482590000	177420000	163690000	253920000	183220000	113960000	192220000	184460000	436250000	172530000	378170000	506690000	335460000	334970000	341930000	186880000	461700000	446120000	232290000	741000000	447210000	1020400000	439310000	296850000	226620000	295670000	201060000	P01602	sp|P01602|KV105_HUMAN Immunoglobulin kappa variable 1-5 OS=Homo sapiens OX=9606 GN=IGKV1-5 PE=1 SV=2
0	0	0	0	0	0	0	0	0	0	0	0	0	0	0	0	0	0	0	0	0	0	0	0	0	0	78479000	0	0	0	0	55321000	0	P01614;A0A087X0Q4;A0A087WW87	sp|P01614|KVD40_HUMAN Immunoglobulin kappa variable 2D-40 OS=Homo sapiens OX=9606 GN=IGKV2D-40 PE=1 SV=2;tr|A0A087X0Q4|A0A087X0Q4_HUMAN Immunoglobulin kappa variable 2-40 OS=Homo sapiens OX=9606 GN=IGKV2-40 PE=1 SV=1;sp|A0A087WW87|KV240_HUMAN Immunoglobuli
2277200000	1829000000	1743300000	2287700000	1365100000	1308200000	2177900000	1781400000	1114700000	1427500000	1733100000	959250000	1755300000	1150100000	1900600000	2262000000	2545200000	4161400000	1569800000	3467200000	2427300000	1443500000	1946600000	2074800000	3416100000	1891100000	2461300000	4235500000	2623100000	1927000000	944550000	3321600000	1519000000	P01619	sp|P01619|KV320_HUMAN Immunoglobulin kappa variable 3-20 OS=Homo sapiens OX=9606 GN=IGKV3-20 PE=1 SV=2
1430100000	1077700000	1659400000	1379500000	968100000	922860000	1536600000	1111000000	720380000	895790000	1314700000	1178800000	1434300000	992420000	1086300000	1540700000	2550900000	2596900000	1226900000	2044800000	1578700000	1944100000	2003300000	1840400000	4676700000	1153000000	1944500000	3440000000	1309600000	1144000000	580810000	2146200000	1248700000	P01624;A0A0C4DH55;A0A0C4DH90	sp|P01624|KV315_HUMAN Immunoglobulin kappa variable 3-15 OS=Homo sapiens OX=9606 GN=IGKV3-15 PE=1 SV=2;sp|A0A0C4DH55|KVD07_HUMAN Immunoglobulin kappa variable 3D-7 OS=Homo sapiens OX=9606 GN=IGKV3D-7 PE=3 SV=5;tr|A0A0C4DH90|A0A0C4DH90_HUMAN Immunoglobulin
0	0	0	0	0	0	0	0	0	0	0	0	0	0	0	0	0	0	0	0	0	0	0	0	0	0	0	0	0	0	0	0	0	P01699	sp|P01699|LV144_HUMAN Immunoglobulin lambda variable 1-44 OS=Homo sapiens OX=9606 GN=IGLV1-44 PE=1 SV=2
546720000	740330000	958000000	869920000	429650000	506140000	1106800000	926750000	254180000	870140000	520010000	812760000	579650000	408940000	739380000	1348900000	1268300000	758280000	379540000	1256100000	1024000000	526250000	1048500000	1360800000	1905500000	910980000	839900000	1196500000	517270000	1193600000	380380000	915530000	423830000	P01700	sp|P01700|LV147_HUMAN Immunoglobulin lambda variable 1-47 OS=Homo sapiens OX=9606 GN=IGLV1-47 PE=1 SV=2
231090000	150660000	59974000	257160000	169120000	89749000	198590000	209580000	135740000	111220000	115220000	114750000	121920000	183420000	169520000	209660000	379880000	249320000	90498000	106950000	266570000	0	313720000	373650000	290880000	211340000	408990000	373350000	390830000	121850000	0	108900000	197680000	P01701	sp|P01701|LV151_HUMAN Immunoglobulin lambda variable 1-51 OS=Homo sapiens OX=9606 GN=IGLV1-51 PE=1 SV=2
80656000	64243000	97551000	85539000	94062000	72922000	0	144930000	51063000	77787000	175710000	0	86177000	83657000	95267000	62954000	202960000	157220000	107720000	114640000	210650000	130320000	64940000	357940000	213140000	184940000	179790000	352140000	123210000	97722000	124220000	160480000	106550000	P01703	sp|P01703|LV140_HUMAN Immunoglobulin lambda variable 1-40 OS=Homo sapiens OX=9606 GN=IGLV1-40 PE=1 SV=2
206410000	126370000	0	95372000	40832000	47830000	153500000	73642000	22556000	55101000	82770000	49099000	0	25069000	74641000	69383000	684400000	139160000	184060000	120460000	186970000	65900000	126310000	91076000	0	171230000	75295000	176800000	90744000	179590000	27984000	200320000	55050000	P01704	sp|P01704|LV214_HUMAN Immunoglobulin lambda variable 2-14 OS=Homo sapiens OX=9606 GN=IGLV2-14 PE=1 SV=2
72225000	34810000	447890000	45112000	47221000	77438000	84522000	58677000	0	0	65323000	0	52988000	84818000	92016000	97344000	110380000	228410000	65610000	134000000	173500000	47708000	76815000	510510000	213330000	186140000	64817000	453260000	134270000	104460000	0	283760000	204920000	P01706	sp|P01706|LV211_HUMAN Immunoglobulin lambda variable 2-11 OS=Homo sapiens OX=9606 GN=IGLV2-11 PE=1 SV=2
40003000	32635000	131660000	47583000	30142000	67805000	35694000	90613000	10342000	88625000	40204000	36616000	49883000	41367000	30207000	81211000	76209000	13682000	77835000	22380000	37692000	99122000	42664000	114870000	134620000	48064000	42850000	95350000	46448000	48813000	67036000	17149000	36458000	P01714	sp|P01714|LV319_HUMAN Immunoglobulin lambda variable 3-19 OS=Homo sapiens OX=9606 GN=IGLV3-19 PE=1 SV=2
0	0	0	0	0	0	0	0	0	0	0	0	0	0	0	0	0	0	0	0	0	0	0	0	0	0	0	0	0	0	0	0	0	P01715	sp|P01715|LV301_HUMAN Immunoglobulin lambda variable 3-1 OS=Homo sapiens OX=9606 GN=IGLV3-1 PE=1 SV=2
0	0	0	0	0	0	0	0	0	0	0	0	0	0	0	0	0	0	0	0	0	0	0	0	0	0	0	0	0	0	0	0	0	P01717	sp|P01717|LV325_HUMAN Immunoglobulin lambda variable 3-25 OS=Homo sapiens OX=9606 GN=IGLV3-25 PE=1 SV=2
128290000	116650000	119850000	82989000	169370000	69541000	82217000	142890000	138350000	156130000	67513000	103880000	104060000	57383000	89485000	86720000	261010000	98735000	186610000	63243000	113660000	113890000	137630000	687890000	243910000	117030000	228020000	113570000	181040000	89237000	186800000	163480000	202890000	P01718	sp|P01718|LV327_HUMAN Immunoglobulin lambda variable 3-27 OS=Homo sapiens OX=9606 GN=IGLV3-27 PE=1 SV=2
0	0	0	0	0	0	0	0	0	0	0	0	0	0	0	0	0	0	0	0	0	0	0	0	0	0	0	0	0	0	0	0	0	P01721	sp|P01721|LV657_HUMAN Immunoglobulin lambda variable 6-57 OS=Homo sapiens OX=9606 GN=IGLV6-57 PE=1 SV=2
406030000	146720000	165800000	193930000	173520000	349680000	218890000	239740000	114320000	176730000	427170000	123270000	276070000	0	123420000	230360000	306840000	172330000	286500000	127950000	374550000	256980000	199560000	479510000	0	502010000	448320000	263210000	299270000	222330000	120070000	292770000	414650000	P01742	sp|P01742|HV169_HUMAN Immunoglobulin heavy variable 1-69 OS=Homo sapiens OX=9606 GN=IGHV1-69 PE=1 SV=2
22280000	15924000	36542000	0	0	23423000	31619000	0	14839000	0	26331000	0	21889000	0	0	0	0	0	0	37200000	111570000	19926000	41652000	61272000	0	34001000	51603000	42891000	0	18983000	0	42774000	17291000	P01743	sp|P01743|HV146_HUMAN Immunoglobulin heavy variable 1-46 OS=Homo sapiens OX=9606 GN=IGHV1-46 PE=1 SV=2
0	0	0	0	0	0	0	0	0	0	0	0	0	0	0	0	0	0	0	0	0	0	0	0	0	0	0	0	0	0	0	0	0	P01762	sp|P01762|HV311_HUMAN Immunoglobulin heavy variable 3-11 OS=Homo sapiens OX=9606 GN=IGHV3-11 PE=1 SV=2
0	0	0	0	0	0	0	0	0	0	0	0	0	0	0	0	0	0	0	0	0	0	0	0	0	0	0	0	0	0	0	0	0	P01763	sp|P01763|HV348_HUMAN Immunoglobulin heavy variable 3-48 OS=Homo sapiens OX=9606 GN=IGHV3-48 PE=1 SV=2
0	0	0	0	0	0	0	0	0	0	0	0	0	0	0	0	0	0	0	0	0	0	0	0	0	52704000	0	47410000	0	0	0	25283000	0	P01764	sp|P01764|HV323_HUMAN Immunoglobulin heavy variable 3-23 OS=Homo sapiens OX=9606 GN=IGHV3-23 PE=1 SV=2
0	0	11958000	36476000	0	62687000	34657000	39348000	42281000	0	0	0	0	0	0	0	0	0	0	0	27899000	66326000	60894000	80198000	0	50742000	66874000	48445000	55934000	36708000	0	0	0	P01766	sp|P01766|HV313_HUMAN Immunoglobulin heavy variable 3-13 OS=Homo sapiens OX=9606 GN=IGHV3-13 PE=1 SV=2
0	0	0	0	0	0	0	0	0	0	0	0	0	0	0	0	0	0	0	0	0	0	0	0	0	0	0	0	0	0	0	0	0	P01767;A0A0C4DH42	sp|P01767|HV353_HUMAN Immunoglobulin heavy variable 3-53 OS=Homo sapiens OX=9606 GN=IGHV3-53 PE=1 SV=2;sp|A0A0C4DH42|HV366_HUMAN Immunoglobulin heavy variable 3-66 OS=Homo sapiens OX=9606 GN=IGHV3-66 PE=3 SV=1
0	0	0	0	0	0	0	0	0	0	0	0	0	0	0	0	0	0	0	0	0	0	0	0	0	0	0	0	0	0	0	0	0	P01772	sp|P01772|HV333_HUMAN Immunoglobulin heavy variable 3-33 OS=Homo sapiens OX=9606 GN=IGHV3-33 PE=1 SV=2
1294500000	1101400000	773900000	1162400000	1361600000	619340000	845080000	838500000	806290000	935740000	623580000	495640000	806150000	502140000	1039500000	824940000	2194100000	807780000	789050000	780060000	1534500000	762330000	1059700000	1183900000	187850000	1058800000	1350400000	1587800000	1288100000	870950000	535650000	1395800000	957540000	P01780	sp|P01780|HV307_HUMAN Immunoglobulin heavy variable 3-7 OS=Homo sapiens OX=9606 GN=IGHV3-7 PE=1 SV=2
203280000	0	56252000	112460000	113930000	97630000	71744000	163780000	107610000	118030000	179440000	0	96986000	219220000	229380000	241660000	330780000	49909000	173140000	0	248000000	164960000	184280000	123290000	0	228910000	142340000	334180000	252960000	0	84039000	157750000	102610000	P01782;P0DP04	sp|P01782|HV309_HUMAN Immunoglobulin heavy variable 3-9 OS=Homo sapiens OX=9606 GN=IGHV3-9 PE=1 SV=2;sp|P0DP04|HV43D_HUMAN Immunoglobulin heavy variable 3-43D OS=Homo sapiens OX=9606 GN=IGHV3-43D PE=3 SV=1
8190600	7506000	43831000	11965000	0	16306000	12900000	12132000	8422800	0	17787000	0	9637500	19688000	0	0	10240000	12960000	17377000	0	0	0	16428000	9816700	0	0	16302000	0	7515400	0	0	16242000	12782000	P01817	sp|P01817|HV205_HUMAN Immunoglobulin heavy variable 2-5 OS=Homo sapiens OX=9606 GN=IGHV2-5 PE=1 SV=2
0	0	0	0	0	0	0	0	0	0	0	0	0	0	0	0	0	0	0	0	0	0	0	0	0	0	0	0	0	0	0	0	0	P01824	sp|P01824|HV439_HUMAN Immunoglobulin heavy variable 4-39 OS=Homo sapiens OX=9606 GN=IGHV4-39 PE=1 SV=2
16754000	18568000	14819000	0	0	5656800	8882100	0	15072000	0	0	0	0	0	0	0	15950000	0	20910000	0	11896000	47855000	0	21989000	18940000	31352000	0	0	15785000	16568000	180300000	6280800	0	P01833	sp|P01833|PIGR_HUMAN Polymeric immunoglobulin receptor OS=Homo sapiens OX=9606 GN=PIGR PE=1 SV=4
11389000000	9046200000	7312200000	8989200000	8833200000	5393500000	13268000000	7430000000	6786600000	8504800000	6079300000	8407000000	9286900000	5228400000	6548700000	11295000000	11116000000	13317000000	6287700000	8528200000	10040000000	7277100000	8963000000	8273500000	17772000000	6079900000	12202000000	12899000000	6855200000	8443200000	4829700000	8601700000	7624500000	P01834;A0A5H1ZRQ3	sp|P01834|IGKC_HUMAN Immunoglobulin kappa constant OS=Homo sapiens OX=9606 GN=IGKC PE=1 SV=2;tr|A0A5H1ZRQ3|A0A5H1ZRQ3_HUMAN Immunoglobulin kappa constant (Fragment) OS=Homo sapiens OX=9606 GN=IGKC PE=1 SV=1
16512000000	15669000000	14069000000	15786000000	9427800000	8805500000	24625000000	14995000000	8418900000	15707000000	9795000000	9371100000	14150000000	9568200000	11707000000	18587000000	18313000000	23494000000	9346400000	9895700000	14236000000	8847300000	15215000000	13574000000	22698000000	11330000000	16868000000	18626000000	10678000000	13000000000	7392500000	15143000000	10307000000	P01857;A0A0A0MS08	sp|P01857|IGHG1_HUMAN Immunoglobulin heavy constant gamma 1 OS=Homo sapiens OX=9606 GN=IGHG1 PE=1 SV=1;tr|A0A0A0MS08|A0A0A0MS08_HUMAN Immunoglobulin heavy constant gamma 1 (Fragment) OS=Homo sapiens OX=9606 GN=IGHG1 PE=1 SV=1
6013300000	4407300000	4944200000	6597300000	9068200000	5116400000	4084500000	5842200000	4537900000	2686800000	4150900000	5247000000	7259800000	4842300000	4390100000	6720000000	6662200000	10506000000	3309100000	5201300000	7871900000	3598600000	6045900000	6999600000	10717000000	4361900000	7959000000	9277400000	5333300000	4783800000	2043500000	7000100000	6231400000	P01859;A0A286YEY4	sp|P01859|IGHG2_HUMAN Immunoglobulin heavy constant gamma 2 OS=Homo sapiens OX=9606 GN=IGHG2 PE=1 SV=2;tr|A0A286YEY4|A0A286YEY4_HUMAN Immunoglobulin heavy constant gamma 2 (Fragment) OS=Homo sapiens OX=9606 GN=IGHG2 PE=1 SV=1
4376600000	4171200000	2055900000	6770000000	6328200000	5726000000	10222000000	6804400000	3849400000	4735500000	1094500000	2489600000	4723300000	2070400000	3853500000	5547000000	7804400000	2996200000	5530700000	2278900000	7056300000	3189600000	6150400000	5132600000	7214900000	3718600000	9950600000	8345500000	4479000000	6092400000	3691500000	5599900000	4783900000	P01860;A0A286YES1;A0A4W9A917	sp|P01860|IGHG3_HUMAN Immunoglobulin heavy constant gamma 3 OS=Homo sapiens OX=9606 GN=IGHG3 PE=1 SV=2;tr|A0A286YES1|A0A286YES1_HUMAN Immunoglobulin heavy constant gamma 3 (Fragment) OS=Homo sapiens OX=9606 GN=IGHG3 PE=1 SV=1;tr|A0A4W9A917|A0A4W9A917_HUMAN
1907900000	746510000	791630000	1526200000	1615600000	406470000	1322000000	1507500000	941060000	734580000	1891100000	2633200000	3025700000	289420000	451950000	2158500000	1342400000	806050000	866950000	1551900000	663320000	752220000	390420000	3916200000	4631800000	640520000	1162800000	1224900000	597480000	528760000	74718000	631920000	856880000	P01861;A0A286YFJ8	sp|P01861|IGHG4_HUMAN Immunoglobulin heavy constant gamma 4 OS=Homo sapiens OX=9606 GN=IGHG4 PE=1 SV=1;tr|A0A286YFJ8|A0A286YFJ8_HUMAN Immunoglobulin heavy constant gamma 4 (Fragment) OS=Homo sapiens OX=9606 GN=IGHG4 PE=1 SV=1
3954500000	5141400000	3986400000	4040800000	2097500000	1787100000	4053200000	1801900000	2969100000	2717600000	1431300000	1225100000	1974400000	2427000000	1230200000	2540500000	5288100000	3730300000	5158900000	2132700000	3325300000	2685000000	3313600000	6336400000	5743500000	1714800000	5188800000	7734800000	2675200000	5802200000	3512000000	3601000000	2803500000	P01871	sp|P01871|IGHM_HUMAN Immunoglobulin heavy constant mu OS=Homo sapiens OX=9606 GN=IGHM PE=1 SV=4
7643700000	2675600000	4364400000	4379900000	6927200000	4403100000	1252100000	1313300000	4385000000	2891400000	3971500000	4405200000	5913500000	6570800000	4596400000	7465800000	5966200000	2452200000	4863400000	3911700000	3626900000	7540000000	6319500000	3935600000	8789700000	2617400000	7154800000	4019800000	6618300000	4800100000	2325000000	4141400000	7399700000	P01876;A0A286YEY1	sp|P01876|IGHA1_HUMAN Immunoglobulin heavy constant alpha 1 OS=Homo sapiens OX=9606 GN=IGHA1 PE=1 SV=2;tr|A0A286YEY1|A0A286YEY1_HUMAN Immunoglobulin heavy constant alpha 1 (Fragment) OS=Homo sapiens OX=9606 GN=IGHA1 PE=1 SV=1
260320000	67554000	107520000	113340000	278030000	213470000	37385000	33749000	185170000	93635000	424060000	195390000	251160000	325730000	217500000	97753000	358700000	81772000	268930000	92137000	164720000	403000000	97461000	162410000	447390000	162870000	138710000	51009000	347720000	67473000	115480000	39128000	298730000	P01877;A0A286YEY5	sp|P01877|IGHA2_HUMAN Immunoglobulin heavy constant alpha 2 OS=Homo sapiens OX=9606 GN=IGHA2 PE=1 SV=4;tr|A0A286YEY5|A0A286YEY5_HUMAN Immunoglobulin heavy constant alpha 2 (Fragment) OS=Homo sapiens OX=9606 GN=IGHA2 PE=1 SV=1
49737000	150620000	0	92304000	141370000	305720000	0	137120000	57563000	13173000	90223000	187830000	70993000	0	566530000	9547600	49418000	159890000	63052000	36342000	195410000	0	0	22106000	0	0	20665000	0	381490000	269820000	0	0	0	P01880;A0A0A0MS09	sp|P01880|IGHD_HUMAN Immunoglobulin heavy constant delta OS=Homo sapiens OX=9606 GN=IGHD PE=1 SV=3;tr|A0A0A0MS09|A0A0A0MS09_HUMAN Immunoglobulin heavy constant delta (Fragment) OS=Homo sapiens OX=9606 GN=IGHD PE=1 SV=1
0	0	0	0	0	0	0	0	0	0	0	0	0	0	0	0	0	0	0	0	0	0	0	0	0	0	0	0	0	0	0	0	0	P02042;E9PFT6;E9PEW8;C9JRG0;CON__Q3SX09;P69892;P69891;P02100;CON__P02070;A0A2R8Y7X9	sp|P02042|HBD_HUMAN Hemoglobin subunit delta OS=Homo sapiens OX=9606 GN=HBD PE=1 SV=2;tr|E9PFT6|E9PFT6_HUMAN Hemoglobin subunit delta OS=Homo sapiens OX=9606 GN=HBD PE=1 SV=1;tr|E9PEW8|E9PEW8_HUMAN Hemoglobin subunit delta (Fragment) OS=Homo sapiens OX=960
500350000	424260000	1953100000	572950000	673480000	789530000	554800000	853990000	791440000	464500000	1088400000	1283300000	494440000	1154700000	914780000	1531100000	872740000	5747800000	748600000	5659600000	788180000	874480000	2303000000	864850000	917990000	943320000	1236900000	5094800000	970810000	3604300000	184700000	1635900000	1085700000	P02647;F8W696;CON__P15497	sp|P02647|APOA1_HUMAN Apolipoprotein A-I OS=Homo sapiens OX=9606 GN=APOA1 PE=1 SV=1;tr|F8W696|F8W696_HUMAN Apolipoprotein A-I OS=Homo sapiens OX=9606 GN=APOA1 PE=1 SV=1
144010000	234430000	754410000	163600000	270150000	283890000	262200000	240020000	243520000	245950000	266740000	217660000	100480000	189390000	221900000	295980000	157410000	264360000	127950000	488640000	206580000	187780000	384820000	131650000	196780000	243770000	272640000	367850000	267330000	350990000	630100000	404540000	162280000	P02649;H0Y7L5;E9PEV4;E7ERP7;CON__Q03247	sp|P02649|APOE_HUMAN Apolipoprotein E OS=Homo sapiens OX=9606 GN=APOE PE=1 SV=1;tr|H0Y7L5|H0Y7L5_HUMAN Apolipoprotein E (Fragment) OS=Homo sapiens OX=9606 GN=APOE PE=1 SV=2;tr|E9PEV4|E9PEV4_HUMAN Apolipoprotein E (Fragment) OS=Homo sapiens OX=9606 GN=APOE
12455000	17172000	72265000	5691800	3690900	5073500	4149800	6819200	3195500	0	12983000	39819000	11201000	0	7689600	49181000	7929400	327320000	12440000	312150000	9632000	26013000	79463000	4887300	0	8369700	67301000	394840000	11605000	288550000	19093000	156480000	13509000	P02652;V9GYM3;V9GYG9;V9GYE3;V9GYC1;V9GYS1	sp|P02652|APOA2_HUMAN Apolipoprotein A-II OS=Homo sapiens OX=9606 GN=APOA2 PE=1 SV=1;tr|V9GYM3|V9GYM3_HUMAN Apolipoprotein A-II OS=Homo sapiens OX=9606 GN=APOA2 PE=1 SV=1;tr|V9GYG9|V9GYG9_HUMAN Apolipoprotein A-II (Fragment) OS=Homo sapiens OX=9606 GN=APOA
0	12327000	152050000	0	0	0	0	0	0	0	0	0	0	0	0	101760000	0	52823000	0	59470000	0	0	111480000	0	0	0	33545000	116290000	0	99828000	0	212760000	0	P02656;B0YIW2	sp|P02656|APOC3_HUMAN Apolipoprotein C-III OS=Homo sapiens OX=9606 GN=APOC3 PE=1 SV=1;tr|B0YIW2|B0YIW2_HUMAN Apolipoprotein C-III OS=Homo sapiens OX=9606 GN=APOC3 PE=1 SV=1
1358200000	1321100000	2754200000	1617900000	1119400000	1360000000	547310000	655950000	1352700000	3817900000	1220600000	2147100000	1742700000	881700000	1654800000	1982800000	1035500000	1371500000	1046400000	3390400000	1378300000	2330600000	1630700000	3295700000	2491700000	2552400000	2561200000	1676000000	2383000000	1251700000	1205100000	2607100000	903570000	P02671;A0A087WUA0;CON__P02672	sp|P02671|FIBA_HUMAN Fibrinogen alpha chain OS=Homo sapiens OX=9606 GN=FGA PE=1 SV=2
978090000	1037500000	1896600000	1247700000	810930000	1148900000	539760000	534300000	1074800000	2771900000	1052400000	1464100000	1308400000	801300000	1324800000	1652400000	943610000	949750000	909190000	1893200000	1137400000	1702200000	1604500000	2648000000	1601200000	1842400000	2166900000	1231700000	1910600000	1267200000	911030000	2288800000	641020000	P02675;D6REL8	sp|P02675|FIBB_HUMAN Fibrinogen beta chain OS=Homo sapiens OX=9606 GN=FGB PE=1 SV=2;tr|D6REL8|D6REL8_HUMAN Fibrinogen beta chain OS=Homo sapiens OX=9606 GN=FGB PE=1 SV=1
1670100000	1678000000	3602500000	2027300000	1404700000	1928500000	707520000	831020000	1684800000	4813700000	1617000000	2548300000	2312000000	1090200000	2310700000	2661000000	1464700000	1802900000	1457000000	3582300000	1958100000	2928700000	2565800000	4708400000	2850600000	3367600000	3772900000	2258600000	3321000000	1964100000	1617600000	3624800000	1164900000	P02679	sp|P02679|FIBG_HUMAN Fibrinogen gamma chain OS=Homo sapiens OX=9606 GN=FGG PE=1 SV=3
33507000	0	179980000	0	0	82356000	0	58709000	14657000	58358000	0	0	216950000	0	236930000	66978000	22683000	0	44100000	27494000	0	0	0	15235000	0	20696000	0	33395000	69668000	0	0	0	0	P02741;Q5VVP7;C9JRE9	sp|P02741|CRP_HUMAN C-reactive protein OS=Homo sapiens OX=9606 GN=CRP PE=1 SV=1;tr|Q5VVP7|Q5VVP7_HUMAN C-reactive protein OS=Homo sapiens OX=9606 GN=CRP PE=1 SV=1
374000000	303740000	739860000	451350000	466400000	214170000	266560000	393470000	304250000	358650000	364480000	315450000	311270000	239150000	436310000	470590000	378800000	270500000	349040000	672970000	377250000	251950000	335720000	250390000	165380000	261180000	305270000	220820000	402580000	236990000	166170000	601040000	274440000	P02743	sp|P02743|SAMP_HUMAN Serum amyloid P-component OS=Homo sapiens OX=9606 GN=APCS PE=1 SV=2
190700000	193690000	449900000	147040000	203370000	162750000	413280000	222430000	201350000	234130000	129650000	141790000	194070000	108520000	177790000	243330000	150240000	129680000	169140000	170310000	214760000	123110000	178790000	54928000	196430000	142720000	235070000	250860000	170460000	200440000	83525000	166960000	106340000	P02745;X6RLJ0	sp|P02745|C1QA_HUMAN Complement C1q subcomponent subunit A OS=Homo sapiens OX=9606 GN=C1QA PE=1 SV=2;tr|X6RLJ0|X6RLJ0_HUMAN Complement C1q subcomponent subunit A (Fragment) OS=Homo sapiens OX=9606 GN=C1QA PE=1 SV=7
601500000	645460000	1091500000	506930000	631240000	412730000	1357400000	647820000	505850000	750300000	310990000	477900000	559160000	354700000	434610000	701610000	480620000	454490000	399250000	395420000	584890000	328160000	566870000	175680000	283690000	431860000	969860000	698840000	649000000	662890000	207520000	566050000	347960000	P02746;D6R934;A0A0A0MSV6;D6RGJ1	sp|P02746|C1QB_HUMAN Complement C1q subcomponent subunit B OS=Homo sapiens OX=9606 GN=C1QB PE=1 SV=3;tr|D6R934|D6R934_HUMAN Complement C1q subcomponent subunit B OS=Homo sapiens OX=9606 GN=C1QB PE=1 SV=1;tr|A0A0A0MSV6|A0A0A0MSV6_HUMAN Complement C1q subcom
638190000	674790000	1341400000	521830000	769620000	580800000	1404700000	758660000	650960000	816800000	398920000	580600000	552030000	472730000	584710000	989870000	492650000	583580000	520190000	400560000	731020000	413260000	691030000	234560000	568790000	557620000	946880000	1057700000	608760000	714180000	190720000	726950000	492260000	P02747	sp|P02747|C1QC_HUMAN Complement C1q subcomponent subunit C OS=Homo sapiens OX=9606 GN=C1QC PE=1 SV=3
56165000	44376000	88496000	69605000	63372000	79989000	47880000	77460000	83932000	91256000	64217000	156880000	103850000	107770000	104660000	73664000	146280000	111300000	105620000	150560000	57168000	66720000	50428000	136760000	63601000	100300000	47674000	40809000	101490000	98909000	40746000	45714000	82819000	P02748;CON__Q3MHN2;Q96BY6;REV__Q4AC99;A0A2R8YD85	sp|P02748|CO9_HUMAN Complement component C9 OS=Homo sapiens OX=9606 GN=C9 PE=1 SV=2
226930000	313710000	285860000	251590000	381480000	326620000	270180000	346930000	273210000	248190000	500090000	525220000	235100000	274140000	245990000	445980000	343920000	123320000	410470000	93853000	244480000	355410000	493930000	328390000	190800000	304400000	203540000	289840000	395470000	403850000	86930000	307400000	427270000	P02749;J3QLI0;J3QRN2;J3KS17	sp|P02749|APOH_HUMAN Beta-2-glycoprotein 1 OS=Homo sapiens OX=9606 GN=APOH PE=1 SV=3
17811000	0	30575000	6607400	19937000	19881000	4696000	14245000	12503000	22828000	0	26197000	27764000	27517000	18408000	9588500	19662000	41478000	30380000	56925000	0	39932000	13458000	32916000	0	14235000	12112000	41760000	36813000	24585000	8128800	14568000	27662000	P02750	sp|P02750|A2GL_HUMAN Leucine-rich alpha-2-glycoprotein OS=Homo sapiens OX=9606 GN=LRG1 PE=1 SV=2
368970000	437560000	473520000	375460000	340550000	274060000	586510000	273980000	406370000	522960000	514070000	209960000	272890000	290600000	289430000	388790000	212170000	389900000	262570000	315000000	818450000	307280000	865700000	257850000	666390000	290170000	1059300000	518850000	424370000	278620000	584500000	591830000	243580000	P02751;H0Y7Z1;H0Y4K8	sp|P02751|FINC_HUMAN Fibronectin OS=Homo sapiens OX=9606 GN=FN1 PE=1 SV=5;tr|H0Y7Z1|H0Y7Z1_HUMAN Fibronectin (Fragment) OS=Homo sapiens OX=9606 GN=FN1 PE=1 SV=1
37029000	33569000	66514000	47319000	72665000	32933000	35948000	42242000	41745000	32414000	109180000	78979000	19860000	62076000	22480000	50674000	67551000	35130000	89958000	27134000	25862000	25434000	31380000	22118000	36920000	35674000	20181000	30183000	21204000	27097000	0	42002000	40381000	P02753;Q5VY30	sp|P02753|RET4_HUMAN Retinol-binding protein 4 OS=Homo sapiens OX=9606 GN=RBP4 PE=1 SV=3;tr|Q5VY30|Q5VY30_HUMAN Retinol-binding protein OS=Homo sapiens OX=9606 GN=RBP4 PE=1 SV=2
621080000	471380000	770610000	571910000	778170000	703380000	247690000	471610000	543480000	430860000	738790000	600310000	739310000	752720000	541400000	863830000	816230000	499920000	794150000	381680000	528210000	949960000	952900000	732330000	590800000	529820000	838890000	584120000	927270000	681820000	420550000	500660000	844320000	P02760;S4R3Y4;S4R471	sp|P02760|AMBP_HUMAN Protein AMBP OS=Homo sapiens OX=9606 GN=AMBP PE=1 SV=1;tr|S4R3Y4|S4R3Y4_HUMAN Protein AMBP OS=Homo sapiens OX=9606 GN=AMBP PE=1 SV=1
143160000	269320000	244660000	102150000	204510000	213090000	115410000	161470000	264660000	290360000	95753000	245410000	271680000	137490000	146330000	128210000	368450000	236500000	159930000	307810000	139810000	199610000	156630000	123740000	63099000	102170000	176720000	384680000	269350000	118550000	168340000	126530000	310700000	P02763	sp|P02763|A1AG1_HUMAN Alpha-1-acid glycoprotein 1 OS=Homo sapiens OX=9606 GN=ORM1 PE=1 SV=1
213910000	254370000	142700000	148070000	261180000	221000000	197810000	192660000	293910000	213120000	254560000	341250000	251790000	308790000	216300000	174260000	324270000	626340000	305260000	323680000	133030000	216070000	210560000	218850000	153730000	202940000	207440000	172550000	165810000	218930000	195280000	173910000	236570000	P02765;C9JV77;CON__P12763	sp|P02765|FETUA_HUMAN Alpha-2-HS-glycoprotein OS=Homo sapiens OX=9606 GN=AHSG PE=1 SV=2;tr|C9JV77|C9JV77_HUMAN Alpha-2-HS-glycoprotein OS=Homo sapiens OX=9606 GN=AHSG PE=1 SV=1
42093000	22900000	185080000	34832000	39002000	15598000	0	21115000	14117000	16558000	158570000	15466000	10600000	49062000	0	186270000	38870000	329280000	30044000	109220000	0	19654000	111760000	22248000	15144000	56714000	60253000	108820000	0	190830000	21465000	237840000	50475000	P02766;A0A087WT59	sp|P02766|TTHY_HUMAN Transthyretin OS=Homo sapiens OX=9606 GN=TTR PE=1 SV=1;tr|A0A087WT59|A0A087WT59_HUMAN Transthyretin OS=Homo sapiens OX=9606 GN=TTR PE=1 SV=2
252120000	250340000	228400000	237710000	294970000	342840000	190650000	271370000	358310000	260960000	347210000	587670000	305540000	354470000	363390000	277120000	430850000	590660000	381940000	430450000	211660000	398280000	263420000	336890000	218500000	289940000	235830000	278100000	434680000	331900000	136210000	234100000	403700000	P02774;D6RF35;D6RBJ7;D6RF20;CON__Q3MHN5;CON__ENSEMBL:ENSBTAP00000018229	sp|P02774|VTDB_HUMAN Vitamin D-binding protein OS=Homo sapiens OX=9606 GN=GC PE=1 SV=2;tr|D6RF35|D6RF35_HUMAN Gc-globulin OS=Homo sapiens OX=9606 GN=GC PE=1 SV=1;tr|D6RBJ7|D6RBJ7_HUMAN Gc-globulin OS=Homo sapiens OX=9606 GN=GC PE=1 SV=1
0	0	10786000	0	0	9280400	0	0	0	0	0	0	0	0	0	0	0	0	10246000	0	0	0	0	0	0	0	0	41403000	0	0	0	0	15849000	P02786;G3V0E5;H7C3V5	sp|P02786|TFR1_HUMAN Transferrin receptor protein 1 OS=Homo sapiens OX=9606 GN=TFRC PE=1 SV=2;tr|G3V0E5|G3V0E5_HUMAN Transferrin receptor protein 1 OS=Homo sapiens OX=9606 GN=TFRC PE=1 SV=1
1169600000	1782100000	971030000	1593500000	1520700000	1705600000	1217100000	1261600000	1894700000	1685100000	1721900000	3689400000	1610600000	2683700000	1679300000	1478700000	1926100000	2507900000	2834800000	1419400000	1053100000	2141800000	1292800000	1483400000	1531400000	1445800000	1860100000	1108300000	1072400000	2260100000	692880000	1073900000	1783700000	P02787;H7C5E8;C9JVG0;F8WCI6;C9JB55;F8WEK9;F8WC57;CON__Q2HJF0;CON__Q29443;CON__Q0IIK2	sp|P02787|TRFE_HUMAN Serotransferrin OS=Homo sapiens OX=9606 GN=TF PE=1 SV=3
324460000	339820000	432710000	353980000	384940000	474290000	226060000	394300000	510810000	335970000	669540000	961240000	495480000	821210000	411830000	476330000	656270000	705050000	543970000	497150000	330520000	553990000	333490000	492910000	246770000	331030000	192570000	3205500	407370000	515240000	116240000	322730000	448370000	P02790;Q9BS19	sp|P02790|HEMO_HUMAN Hemopexin OS=Homo sapiens OX=9606 GN=HPX PE=1 SV=2;tr|Q9BS19|Q9BS19_HUMAN Epididymis secretory sperm binding protein OS=Homo sapiens OX=9606 GN=HPX PE=1 SV=1
0	0	9005500	0	0	7874000	0	0	0	0	0	10107000	0	0	7004300	0	0	0	0	7242600	0	9304600	31975000	0	0	0	0	0	0	0	0	16574000	0	P03951;H0Y596;X6R3B1;D6RB32	sp|P03951|FA11_HUMAN Coagulation factor XI OS=Homo sapiens OX=9606 GN=F11 PE=1 SV=1
48951000	44856000	51840000	64214000	55832000	65886000	31010000	64999000	81648000	44568000	72199000	162030000	61679000	92321000	81687000	91638000	94441000	84088000	86863000	85547000	44363000	109470000	78908000	54682000	46914000	46264000	59170000	70306000	69217000	67173000	50283000	79230000	84797000	P03952;H0YAC1;E9PBC5;C9JCT1;C9J075	sp|P03952|KLKB1_HUMAN Plasma kallikrein OS=Homo sapiens OX=9606 GN=KLKB1 PE=1 SV=1;tr|H0YAC1|H0YAC1_HUMAN Plasma kallikrein (Fragment) OS=Homo sapiens OX=9606 GN=KLKB1 PE=1 SV=1;tr|E9PBC5|E9PBC5_HUMAN Plasma kallikrein OS=Homo sapiens OX=9606 GN=KLKB1 PE=1
799740000	840930000	713910000	808330000	763650000	478750000	1510300000	967860000	798580000	914870000	496380000	750400000	637980000	513290000	705420000	1429800000	325210000	141220000	543370000	447940000	1123500000	635770000	1556800000	497920000	867720000	974430000	1016200000	470420000	758350000	702970000	441860000	749350000	547150000	P04003;A6PVY5;F2Z2V7;CON__Q28065	sp|P04003|C4BPA_HUMAN C4b-binding protein alpha chain OS=Homo sapiens OX=9606 GN=C4BPA PE=1 SV=2
169370000	194810000	181460000	193180000	202010000	266540000	135210000	168850000	253670000	163430000	210100000	324620000	194780000	222600000	234330000	233580000	233950000	352740000	250610000	351070000	143990000	273230000	235870000	172610000	82430000	193540000	126270000	234970000	190980000	260820000	172980000	187550000	276830000	P04004;H0YJW9;F5GX75;CON__Q3ZBS7	sp|P04004|VTNC_HUMAN Vitronectin OS=Homo sapiens OX=9606 GN=VTN PE=1 SV=1
0	0	0	0	8782300	8252800	0	0	0	0	0	0	0	0	0	0	0	0	0	0	0	0	0	0	0	0	0	0	0	0	0	0	0	P04040	sp|P04040|CATA_HUMAN Catalase OS=Homo sapiens OX=9606 GN=CAT PE=1 SV=3
0	0	0	0	0	0	0	0	0	0	0	0	0	0	0	0	0	0	0	0	0	0	0	0	0	0	0	0	0	0	0	0	0	P04070;E7END6;H7BYX9	sp|P04070|PROC_HUMAN Vitamin K-dependent protein C OS=Homo sapiens OX=9606 GN=PROC PE=1 SV=1;tr|E7END6|E7END6_HUMAN Vitamin K-dependent protein C OS=Homo sapiens OX=9606 GN=PROC PE=1 SV=1;tr|H7BYX9|H7BYX9_HUMAN Vitamin K-dependent protein C (Fragment) OS=H
1038200000	1742800000	207280000	957260000	1172600000	1217400000	2388000000	1385800000	1412000000	1306200000	1125900000	631770000	536220000	784840000	976630000	117730000	789600000	33045000	758590000	78404000	1191800000	594750000	87787000	791440000	733440000	906050000	174530000	102080000	526110000	170910000	2332200000	433330000	874860000	P04114;A8MUN2;A0A669KB70	sp|P04114|APOB_HUMAN Apolipoprotein B-100 OS=Homo sapiens OX=9606 GN=APOB PE=1 SV=2
0	9784200	12354000	0	0	0	0	0	0	0	0	21299000	0	0	0	0	0	18576000	15985000	20868000	0	0	18577000	0	0	0	0	0	0	14296000	0	15455000	0	P04180;J3QSE5;J3QKT0;I3L1Q6	sp|P04180|LCAT_HUMAN Phosphatidylcholine-sterol acyltransferase OS=Homo sapiens OX=9606 GN=LCAT PE=1 SV=1;tr|J3QSE5|J3QSE5_HUMAN Phosphatidylcholine-sterol acyltransferase (Fragment) OS=Homo sapiens OX=9606 GN=LCAT PE=1 SV=1
144610000	201390000	233600000	170660000	168080000	165080000	118810000	171960000	150990000	128880000	161890000	133280000	123980000	169490000	123980000	190700000	132470000	256810000	200630000	389910000	152780000	200780000	203030000	199760000	194860000	157430000	133180000	195610000	173190000	173980000	180440000	165710000	167490000	P04196	sp|P04196|HRG_HUMAN Histidine-rich glycoprotein OS=Homo sapiens OX=9606 GN=HRG PE=1 SV=1
226760000	187780000	226520000	234970000	243970000	327430000	170270000	220810000	307810000	182690000	289400000	360800000	286660000	447310000	292970000	252310000	364070000	572700000	377140000	563680000	157180000	303640000	174920000	258880000	197520000	279850000	157440000	438800000	243050000	407580000	342720000	197580000	461720000	P04217;M0R009;CON__Q2KJF1	sp|P04217|A1BG_HUMAN Alpha-1B-glycoprotein OS=Homo sapiens OX=9606 GN=A1BG PE=1 SV=4;tr|M0R009|M0R009_HUMAN Alpha-1B-glycoprotein (Fragment) OS=Homo sapiens OX=9606 GN=A1BG PE=1 SV=8
0	0	0	0	0	0	0	0	0	0	0	14208000	0	0	0	0	0	0	0	0	0	0	0	10992000	0	0	0	0	16667000	0	22114000	0	0	P04275	sp|P04275|VWF_HUMAN von Willebrand factor OS=Homo sapiens OX=9606 GN=VWF PE=1 SV=4
0	0	6692500	0	0	0	0	0	0	0	0	4502000	4385600	7716300	11803000	0	0	17954000	0	21471000	0	7276800	7386500	8308000	0	6315100	0	27366000	6594000	13662000	0	0	12572000	P04278;I3L145;B4DYU0;I3L1J1;A0A0C4DGN2;I3L2X4;I3L2F1;B0FWH5;I3L1C1;I3L4B9;B0FWH6;I3L1G4;B0FWH7;I3L0M1;CON__Q6T181	sp|P04278|SHBG_HUMAN Sex hormone-binding globulin OS=Homo sapiens OX=9606 GN=SHBG PE=1 SV=2;tr|I3L145|I3L145_HUMAN Sex hormone-binding globulin OS=Homo sapiens OX=9606 GN=SHBG PE=1 SV=1;tr|B4DYU0|B4DYU0_HUMAN Sex hormone-binding globulin OS=Homo sapiens OX
0	0	0	0	0	0	0	0	0	0	0	0	0	0	0	0	0	0	0	0	0	0	0	0	0	0	0	0	0	0	0	0	0	P04406;E7EUT5	sp|P04406|G3P_HUMAN Glyceraldehyde-3-phosphate dehydrogenase OS=Homo sapiens OX=9606 GN=GAPDH PE=1 SV=3;tr|E7EUT5|E7EUT5_HUMAN Glyceraldehyde-3-phosphate dehydrogenase OS=Homo sapiens OX=9606 GN=GAPDH PE=1 SV=1
53850000	46900000	39252000	122760000	27734000	0	44820000	70285000	67318000	28923000	115760000	0	50085000	0	61527000	49078000	29780000	141840000	107800000	95277000	111800000	53461000	130520000	170330000	0	113600000	121820000	108860000	110860000	95933000	54600000	169660000	52541000	P04430	sp|P04430|KV116_HUMAN Immunoglobulin kappa variable 1-16 OS=Homo sapiens OX=9606 GN=IGKV1-16 PE=1 SV=2
484210000	255450000	373300000	187440000	315160000	230370000	471710000	233590000	168430000	189360000	412480000	181820000	194820000	285260000	199950000	264000000	502570000	692330000	243790000	238600000	323990000	201860000	232590000	850210000	604450000	370740000	440020000	381730000	325210000	246570000	341660000	453960000	257560000	P04432;P01597	sp|P04432|KVD39_HUMAN Immunoglobulin kappa variable 1D-39 OS=Homo sapiens OX=9606 GN=IGKV1D-39 PE=3 SV=2;sp|P01597|KV139_HUMAN Immunoglobulin kappa variable 1-39 OS=Homo sapiens OX=9606 GN=IGKV1-39 PE=1 SV=2
1210300000	969920000	1717800000	1436900000	1184300000	859770000	1188900000	1040400000	854610000	719550000	1712200000	854870000	881780000	573420000	1152000000	1237300000	1950400000	2793000000	1091600000	1397400000	2096700000	838980000	1534800000	1479200000	2244000000	1402200000	1567100000	2937800000	1079900000	1207400000	977430000	3445500000	907570000	P04433;A0A0A0MRZ8	sp|P04433|KV311_HUMAN Immunoglobulin kappa variable 3-11 OS=Homo sapiens OX=9606 GN=IGKV3-11 PE=1 SV=1;sp|A0A0A0MRZ8|KVD11_HUMAN Immunoglobulin kappa variable 3D-11 OS=Homo sapiens OX=9606 GN=IGKV3D-11 PE=3 SV=6
0	0	0	0	0	0	0	0	0	0	0	0	0	0	0	0	0	0	0	0	0	0	0	0	0	0	0	0	0	0	0	0	0	P05109	sp|P05109|S10A8_HUMAN Protein S100-A8 OS=Homo sapiens OX=9606 GN=S100A8 PE=1 SV=1
0	13139000	14215000	0	15776000	12624000	0	0	0	0	17233000	14909000	0	0	0	14227000	0	0	0	23375000	0	15358000	0	0	0	0	0	0	0	12451000	0	12015000	16385000	P05154;G3V264;G3V2M1;G3V482;G3V265;G3V5I3;G3V4B4;G3V3F5	sp|P05154|IPSP_HUMAN Plasma serine protease inhibitor OS=Homo sapiens OX=9606 GN=SERPINA5 PE=1 SV=3
70996000	48254000	115660000	81388000	115220000	135760000	62506000	84658000	121890000	70833000	204180000	257470000	90471000	355290000	100080000	89425000	155740000	237100000	154910000	327990000	44181000	206000000	76979000	87837000	22432000	104240000	50237000	139190000	139630000	154360000	150710000	89875000	249520000	P05155;E9PGN7;H9KV48;H0YCA1;CON__P50448	sp|P05155|IC1_HUMAN Plasma protease C1 inhibitor OS=Homo sapiens OX=9606 GN=SERPING1 PE=1 SV=2;tr|E9PGN7|E9PGN7_HUMAN Plasma protease C1 inhibitor OS=Homo sapiens OX=9606 GN=SERPING1 PE=1 SV=1;tr|H9KV48|H9KV48_HUMAN Plasma protease C1 inhibitor OS=Homo sap
68790000	72276000	126860000	73493000	66740000	71770000	55547000	81439000	72449000	66511000	73995000	63982000	79105000	99285000	106800000	164710000	76374000	123220000	88904000	118630000	71462000	63381000	60750000	76700000	72033000	97515000	64015000	99464000	79500000	107480000	57370000	72419000	67310000	P05156;G3XAM2;E7ETH0;A0A2R8Y3M9;A0A087X0I2;D6R9Z8;CON__Q32PI4	sp|P05156|CFAI_HUMAN Complement factor I OS=Homo sapiens OX=9606 GN=CFI PE=1 SV=2;tr|G3XAM2|G3XAM2_HUMAN Complement factor I OS=Homo sapiens OX=9606 GN=CFI PE=1 SV=1;tr|E7ETH0|E7ETH0_HUMAN Complement factor I OS=Homo sapiens OX=9606 GN=CFI PE=1 SV=1;tr|A0A
0	17969000	30644000	0	0	18750000	29423000	13258000	0	26786000	0	28531000	0	0	0	15622000	0	0	16173000	0	25335000	29070000	40876000	27563000	0	29552000	32680000	16820000	26733000	16167000	32955000	0	0	P05160;A0A3B3IS66	sp|P05160|F13B_HUMAN Coagulation factor XIII B chain OS=Homo sapiens OX=9606 GN=F13B PE=1 SV=3
0	0	7526200	0	5884100	11018000	0	4602800	9500300	5830100	9427800	10682000	0	21761000	9004100	6519200	0	20792000	8114500	16337000	0	8914200	5846100	10724000	0	0	0	12982000	0	9959400	0	0	14496000	P05543;CON__Q9TT36	sp|P05543|THBG_HUMAN Thyroxine-binding globulin OS=Homo sapiens OX=9606 GN=SERPINA7 PE=1 SV=2
77403000	70766000	118770000	90531000	96400000	108240000	39297000	93780000	147930000	80385000	202860000	183430000	137860000	244880000	123450000	104870000	154850000	180630000	168240000	182320000	75488000	188230000	52634000	108810000	92957000	149590000	52441000	69027000	76635000	131140000	76778000	223660000	126920000	P05546;CON__ENSEMBL:ENSBTAP00000018574	sp|P05546|HEP2_HUMAN Heparin cofactor 2 OS=Homo sapiens OX=9606 GN=SERPIND1 PE=1 SV=3
0	0	0	0	0	0	0	0	9096700	0	11924000	25946000	0	0	0	0	11147000	0	14134000	0	0	0	0	0	0	0	0	0	0	0	0	0	9231600	P06276;F8WF14;F8WEX7;H7C4Y0;H0Y885	sp|P06276|CHLE_HUMAN Cholinesterase OS=Homo sapiens OX=9606 GN=BCHE PE=1 SV=1;tr|F8WF14|F8WF14_HUMAN Carboxylic ester hydrolase OS=Homo sapiens OX=9606 GN=BCHE PE=1 SV=1;tr|F8WEX7|F8WEX7_HUMAN Carboxylic ester hydrolase OS=Homo sapiens OX=9606 GN=BCHE PE=1
0	0	0	0	0	0	0	0	0	0	0	0	0	0	0	0	0	0	0	0	0	0	0	0	0	0	0	0	0	0	0	0	0	P06310;A0A075B6S6	sp|P06310|KV230_HUMAN Immunoglobulin kappa variable 2-30 OS=Homo sapiens OX=9606 GN=IGKV2-30 PE=3 SV=2;sp|A0A075B6S6|KVD30_HUMAN Immunoglobulin kappa variable 2D-30 OS=Homo sapiens OX=9606 GN=IGKV2D-30 PE=3 SV=1
738910000	512950000	847070000	690740000	567260000	584170000	670640000	469910000	542540000	496740000	394920000	290460000	564330000	533440000	335390000	752140000	990590000	1267400000	615080000	751820000	1086400000	516570000	860030000	1258700000	563300000	590250000	920070000	822790000	594830000	736340000	448070000	770370000	596730000	P06312	sp|P06312|KV401_HUMAN Immunoglobulin kappa variable 4-1 OS=Homo sapiens OX=9606 GN=IGKV4-1 PE=1 SV=1
0	0	0	0	0	0	0	0	0	0	0	0	0	0	0	0	0	0	0	0	0	0	0	64657000	0	0	0	69059000	0	0	0	0	0	P06331	sp|P06331|HV434_HUMAN Immunoglobulin heavy variable 4-34 OS=Homo sapiens OX=9606 GN=IGHV4-34 PE=1 SV=2
99217000	81668000	103080000	103820000	97999000	89973000	94822000	102130000	96846000	79068000	108160000	91953000	97012000	88364000	81154000	61518000	132270000	157530000	109840000	102880000	71053000	68360000	46182000	69953000	11487000	79615000	52178000	50649000	83611000	74780000	50320000	68485000	98533000	P06396;A0A0A0MS51;A0A0A0MT01;A0A0U1RQL8;Q5T0I0	sp|P06396|GELS_HUMAN Gelsolin OS=Homo sapiens OX=9606 GN=GSN PE=1 SV=1;tr|A0A0A0MS51|A0A0A0MS51_HUMAN Actin-depolymerizing factor OS=Homo sapiens OX=9606 GN=GSN PE=1 SV=1;tr|A0A0A0MT01|A0A0A0MT01_HUMAN Actin-depolymerizing factor OS=Homo sapiens OX=9606 GN
0	0	0	0	19619000	19703000	0	0	18480000	11411000	22405000	31261000	16892000	39397000	25302000	0	21968000	55951000	22776000	47833000	0	21705000	18337000	0	0	22561000	0	15810000	23725000	27041000	28113000	0	34743000	P06681;A0A0G2JL69;B4DQI1;A0A0G2JIE7;H0Y3H6;E9PDZ0;A0A0G2JK28;H0Y868;Q8N6L6	sp|P06681|CO2_HUMAN Complement C2 OS=Homo sapiens OX=9606 GN=C2 PE=1 SV=2;tr|A0A0G2JL69|A0A0G2JL69_HUMAN C3/C5 convertase OS=Homo sapiens OX=9606 GN=C2 PE=1 SV=1;tr|B4DQI1|B4DQI1_HUMAN Complement C2 OS=Homo sapiens OX=9606 GN=C2 PE=1 SV=1;tr|A0A0G2JIE7|A0A
0	0	0	0	0	0	0	0	0	0	0	68335000	0	0	0	0	0	0	0	0	0	24009000	0	0	291820000	0	0	0	0	0	0	0	0	P06702	sp|P06702|S10A9_HUMAN Protein S100-A9 OS=Homo sapiens OX=9606 GN=S100A9 PE=1 SV=1
85592000	59535000	251410000	86616000	117980000	106380000	122270000	128810000	103980000	116300000	144660000	271620000	210270000	139380000	66628000	151550000	189420000	368810000	196170000	317930000	75183000	102810000	96399000	57256000	173550000	72927000	131000000	229530000	93052000	221110000	42818000	153120000	266090000	P06727	sp|P06727|APOA4_HUMAN Apolipoprotein A-IV OS=Homo sapiens OX=9606 GN=APOA4 PE=1 SV=4
458960000	414570000	634790000	405590000	420290000	206540000	765440000	450680000	391790000	486560000	273320000	474120000	372900000	277510000	261130000	452420000	278130000	297660000	302130000	405540000	477960000	288730000	487660000	283610000	393560000	413060000	380780000	384680000	388420000	369740000	385510000	488770000	337530000	P07225;A0A3B3ISJ1;A0A0S2Z4L3;G5E9F8;A0A3B3IRK9;A0A3B3IUA6;CON__P07224;C9K0R0	sp|P07225|PROS_HUMAN Vitamin K-dependent protein S OS=Homo sapiens OX=9606 GN=PROS1 PE=1 SV=1;tr|A0A3B3ISJ1|A0A3B3ISJ1_HUMAN Vitamin K-dependent protein S OS=Homo sapiens OX=9606 GN=PROS1 PE=1 SV=1;tr|A0A0S2Z4L3|A0A0S2Z4L3_HUMAN Vitamin K-dependent protein
0	0	0	0	0	0	0	0	0	0	0	0	0	0	0	0	0	0	0	0	0	0	0	0	0	0	0	0	0	0	0	0	0	P07355;H0YMM1;H0YN42;H0YM50;H0YMU9;H0YMD0;H0YKS4;H0YNP5;A6NMY6;H0YMW4;H0YKX9;H0YMT9;H0YLV6;H0YKZ7;H0YN28;H0YLE2;H0YKL9;H0YNA0;H0YN52;H0YL33	sp|P07355|ANXA2_HUMAN Annexin A2 OS=Homo sapiens OX=9606 GN=ANXA2 PE=1 SV=2;tr|H0YMM1|H0YMM1_HUMAN Annexin (Fragment) OS=Homo sapiens OX=9606 GN=ANXA2 PE=1 SV=1;tr|H0YN42|H0YN42_HUMAN Annexin (Fragment) OS=Homo sapiens OX=9606 GN=ANXA2 PE=1 SV=1;tr|H0YM50|
59420000	53586000	91778000	80504000	76072000	56260000	48508000	71886000	74849000	69945000	56929000	95510000	82276000	77340000	102420000	71161000	78451000	80402000	89179000	88725000	74579000	81087000	71037000	77345000	48303000	63489000	67930000	73120000	81471000	52273000	65208000	87593000	63893000	P07357	sp|P07357|CO8A_HUMAN Complement component C8 alpha chain OS=Homo sapiens OX=9606 GN=C8A PE=1 SV=2
96038000	99519000	161090000	134910000	125810000	109760000	84896000	129250000	128710000	123850000	111050000	143580000	135810000	119920000	159660000	120060000	129420000	120250000	126680000	119120000	120560000	119230000	110600000	118240000	83837000	111270000	101840000	119430000	134110000	90291000	121250000	149270000	86355000	P07358;F5GY80;F5H7G1	sp|P07358|CO8B_HUMAN Complement component C8 beta chain OS=Homo sapiens OX=9606 GN=C8B PE=1 SV=3;tr|F5GY80|F5GY80_HUMAN Complement component 8 subunit beta OS=Homo sapiens OX=9606 GN=C8B PE=1 SV=1;tr|F5H7G1|F5H7G1_HUMAN Complement component 8 subunit beta
64582000	44951000	107350000	90227000	109520000	0	0	66852000	26966000	78771000	84905000	0	0	0	0	77548000	0	64248000	72272000	81569000	71814000	0	56477000	0	13988000	93709000	56470000	80755000	0	58813000	0	120890000	84664000	P07360;A0A3B3ITK5	sp|P07360|CO8G_HUMAN Complement component C8 gamma chain OS=Homo sapiens OX=9606 GN=C8G PE=1 SV=3
0	0	0	0	0	0	0	0	0	0	0	0	0	0	0	0	0	0	0	0	0	0	0	0	0	0	0	0	0	0	0	0	0	P07437;Q9BVA1;Q13885;Q5JP53;P68371;Q13509;G3V5W4;G3V2R8;G3V3R4;G3V2N6;Q5ST81;A0A0B4J269	sp|P07437|TBB5_HUMAN Tubulin beta chain OS=Homo sapiens OX=9606 GN=TUBB PE=1 SV=2;sp|Q9BVA1|TBB2B_HUMAN Tubulin beta-2B chain OS=Homo sapiens OX=9606 GN=TUBB2B PE=1 SV=1;sp|Q13885|TBB2A_HUMAN Tubulin beta-2A chain OS=Homo sapiens OX=9606 GN=TUBB2A PE=1 SV=
0	0	0	0	0	0	0	0	0	0	0	0	0	0	0	0	0	0	0	0	0	0	0	0	0	0	0	0	0	0	0	0	0	P07900;P08238	sp|P07900|HS90A_HUMAN Heat shock protein HSP 90-alpha OS=Homo sapiens OX=9606 GN=HSP90AA1 PE=1 SV=5;sp|P08238|HS90B_HUMAN Heat shock protein HSP 90-beta OS=Homo sapiens OX=9606 GN=HSP90AB1 PE=1 SV=4
0	20646000	0	0	31775000	29949000	0	14557000	36313000	31097000	0	46622000	32757000	36783000	30157000	19232000	50611000	43954000	0	33586000	0	55974000	18616000	23197000	0	30402000	0	0	22380000	0	39301000	0	0	P08185;G3V4V7;G3V350	sp|P08185|CBG_HUMAN Corticosteroid-binding globulin OS=Homo sapiens OX=9606 GN=SERPINA6 PE=1 SV=1
153380000	210960000	33400000	55931000	74672000	92480000	565440000	65375000	211550000	33739000	0	70232000	0	96699000	68237000	16377000	46896000	0	67970000	36648000	294220000	54911000	71293000	41388000	27058000	91618000	0	41942000	186470000	17336000	77004000	0	0	P08519;A0A087WWY0	sp|P08519|APOA_HUMAN Apolipoprotein(a) OS=Homo sapiens OX=9606 GN=LPA PE=1 SV=1
0	0	0	0	0	0	0	0	0	0	0	0	0	0	0	0	0	0	0	0	0	3970800	0	0	0	0	0	0	0	0	0	0	2455500	P08571;D6RFL4	sp|P08571|CD14_HUMAN Monocyte differentiation antigen CD14 OS=Homo sapiens OX=9606 GN=CD14 PE=1 SV=2;tr|D6RFL4|D6RFL4_HUMAN Monocyte differentiation antigen CD14 (Fragment) OS=Homo sapiens OX=9606 GN=CD14 PE=1 SV=1
963730000	809100000	630460000	782660000	899980000	766420000	829670000	962850000	757170000	779160000	564660000	704260000	635550000	490250000	884300000	990760000	684710000	320640000	583330000	485970000	721590000	658300000	1086000000	626610000	870510000	819970000	1358200000	688410000	752660000	767680000	934500000	560020000	261720000	P08603;A0A087WYK9;Q6NSD3	sp|P08603|CFAH_HUMAN Complement factor H OS=Homo sapiens OX=9606 GN=CFH PE=1 SV=4
0	0	0	0	0	0	0	0	0	0	0	0	0	0	0	0	0	0	0	0	0	0	49313000	0	0	0	0	53680000	0	0	0	0	0	P08637;H0Y755;O75015;C9JC71;A0A087WZR4;H0Y4U3;A0A3B3ISU3	sp|P08637|FCG3A_HUMAN Low affinity immunoglobulin gamma Fc region receptor III-A OS=Homo sapiens OX=9606 GN=FCGR3A PE=1 SV=2;tr|H0Y755|H0Y755_HUMAN Low affinity immunoglobulin gamma Fc region receptor III-A OS=Homo sapiens OX=9606 GN=FCGR3A PE=1 SV=3
43078000	53484000	57345000	62513000	51509000	61995000	33392000	49757000	70436000	50389000	81139000	83533000	49373000	86906000	65904000	67449000	61720000	104030000	57526000	100220000	39619000	60704000	63924000	57361000	12098000	48417000	26676000	57603000	48861000	58634000	29310000	51268000	57318000	P08697;A0A0G2JPA8;C9JMH6;A0A0J9YY65;C9JPV4;A0A0J9YWQ3;CON__P28800	sp|P08697|A2AP_HUMAN Alpha-2-antiplasmin OS=Homo sapiens OX=9606 GN=SERPINF2 PE=1 SV=3;tr|A0A0G2JPA8|A0A0G2JPA8_HUMAN Alpha-2-antiplasmin OS=Homo sapiens OX=9606 GN=SERPINF2 PE=1 SV=1;tr|C9JMH6|C9JMH6_HUMAN Alpha-2-antiplasmin (Fragment) OS=Homo sapiens OX
0	0	0	0	0	0	0	0	0	0	0	0	0	0	0	0	0	0	0	0	0	0	0	0	0	0	0	0	0	0	0	0	0	P09172	sp|P09172|DOPO_HUMAN Dopamine beta-hydroxylase OS=Homo sapiens OX=9606 GN=DBH PE=1 SV=3
156820000	144880000	272310000	171720000	235580000	204230000	147790000	196640000	170730000	141240000	176770000	207440000	208710000	183330000	175510000	219280000	187940000	166650000	222010000	269890000	197610000	141220000	214630000	58428000	184040000	202040000	236470000	228510000	209560000	219340000	214750000	216370000	198080000	P09871;F8WCZ6;A0A087X232;H0Y5D1;F5H7T4;B5MCV4	sp|P09871|C1S_HUMAN Complement C1s subcomponent OS=Homo sapiens OX=9606 GN=C1S PE=1 SV=1;tr|F8WCZ6|F8WCZ6_HUMAN Complement C1s subcomponent OS=Homo sapiens OX=9606 GN=C1S PE=1 SV=1;tr|A0A087X232|A0A087X232_HUMAN Complement C1s subcomponent OS=Homo sapiens
104310000	135660000	202680000	84392000	86218000	65074000	97480000	167030000	95529000	86765000	94598000	95285000	73540000	96134000	117950000	68546000	55328000	72168000	166360000	181910000	116450000	97083000	166880000	61743000	0	133500000	95749000	91760000	197490000	112990000	132330000	127680000	176740000	P0C0L4	sp|P0C0L4|CO4A_HUMAN Complement C4-A OS=Homo sapiens OX=9606 GN=C4A PE=1 SV=2
894210000	1098800000	1624600000	926820000	1077100000	1155400000	427550000	1767500000	917620000	924350000	829040000	942010000	935240000	789980000	1009400000	1408100000	632540000	658900000	951250000	1897200000	1256200000	1036500000	1015800000	88980000	700300000	1169500000	959820000	979140000	1297200000	863180000	879630000	1325200000	1196600000	P0C0L5;F5GXS0;A0A0G2JL54;A0A3B3ISA6	sp|P0C0L5|CO4B_HUMAN Complement C4-B OS=Homo sapiens OX=9606 GN=C4B PE=1 SV=2;tr|F5GXS0|F5GXS0_HUMAN C4a anaphylatoxin OS=Homo sapiens OX=9606 GN=C4B PE=1 SV=1;tr|A0A0G2JL54|A0A0G2JL54_HUMAN C4a anaphylatoxin OS=Homo sapiens OX=9606 GN=C4B_2 PE=1 SV=1;tr|A
0	0	0	0	0	0	0	0	0	0	0	0	0	0	0	0	0	0	0	0	0	0	0	0	0	0	0	0	0	0	0	0	0	P0CG48;P0CG47;Q96C32;Q5PY61;J3QKN0;F5GXK7;F5H747;A0A2R8Y422;J3QTR3;F5H388;J3QS39;M0R2S1;F5H2Z3;F5GYU3;F5H6Q2;M0R1M6;B4DV12;P62987;P62979;F5H265	sp|P0CG48|UBC_HUMAN Polyubiquitin-C OS=Homo sapiens OX=9606 GN=UBC PE=1 SV=3;sp|P0CG47|UBB_HUMAN Polyubiquitin-B OS=Homo sapiens OX=9606 GN=UBB PE=1 SV=1;tr|Q96C32|Q96C32_HUMAN Polyubiquitin-C OS=Homo sapiens OX=9606 GN=UBC PE=1 SV=1;tr|Q5PY61|Q5PY61_HUMAN
50965000	57758000	158530000	70493000	46129000	35583000	0	37482000	30100000	0	0	0	0	0	0	114970000	0	273730000	0	135550000	0	32284000	138530000	77821000	0	0	95767000	182360000	0	123540000	0	100830000	45355000	P0DOY2	sp|P0DOY2|IGLC2_HUMAN Immunoglobulin lambda constant 2 OS=Homo sapiens OX=9606 GN=IGLC2 PE=1 SV=1
6400700000	6092700000	9517800000	6871600000	7041600000	5705600000	5947000000	7649300000	4327600000	6881200000	4841100000	6327000000	6316300000	7494200000	5506600000	8373000000	9000600000	10439000000	6282200000	7205100000	7091100000	5493300000	7249800000	7637300000	11710000000	5180000000	6608800000	11185000000	6080900000	6371000000	3306000000	5777600000	7461900000	P0DOY3	sp|P0DOY3|IGLC3_HUMAN Immunoglobulin lambda constant 3 OS=Homo sapiens OX=9606 GN=IGLC3 PE=1 SV=1
0	0	0	0	0	0	0	0	0	0	0	0	0	0	0	0	0	0	0	0	0	0	0	0	0	0	0	0	0	0	0	0	0	P0DP01	sp|P0DP01|HV108_HUMAN Immunoglobulin heavy variable 1-8 OS=Homo sapiens OX=9606 GN=IGHV1-8 PE=3 SV=1
30561000	24791000	0	0	0	0	0	0	0	0	0	0	0	0	0	0	0	0	21377000	0	0	12649000	0	46229000	34027000	0	39268000	0	53361000	28839000	0	0	0	P0DP02	sp|P0DP02|HVC33_HUMAN Immunoglobulin heavy variable 3-30-3 OS=Homo sapiens OX=9606 GN=IGHV3-30-3 PE=3 SV=1
0	0	0	0	0	0	0	0	0	0	0	0	0	0	0	0	0	0	0	0	0	0	0	0	0	0	0	0	0	0	0	0	0	P0DP03;P01768	sp|P0DP03|HVC05_HUMAN Immunoglobulin heavy variable 3-30-5 OS=Homo sapiens OX=9606 GN=IGHV3-30-5 PE=3 SV=1;sp|P01768|HV330_HUMAN Immunoglobulin heavy variable 3-30 OS=Homo sapiens OX=9606 GN=IGHV3-30 PE=1 SV=2
0	0	0	0	0	0	0	0	0	0	0	0	0	0	0	0	0	0	0	0	0	0	0	0	0	0	0	0	0	0	0	0	0	P0DP06;A0A0J9YWU9;P0DP07	sp|P0DP06|HVD34_HUMAN Immunoglobulin heavy variable 4-30-4 OS=Homo sapiens OX=9606 GN=IGHV4-30-4 PE=3 SV=1;tr|A0A0J9YWU9|A0A0J9YWU9_HUMAN Ig-like domain-containing protein (Fragment) OS=Homo sapiens OX=9606 PE=1 SV=1
526710000	558210000	301750000	438650000	377660000	410550000	267010000	548810000	243940000	356900000	289660000	355290000	392660000	373160000	489890000	743960000	964360000	605230000	459250000	304720000	448590000	353480000	524390000	958140000	956640000	611460000	716270000	442470000	681360000	467860000	315080000	507350000	396620000	P0DP08	sp|P0DP08|HVD82_HUMAN Immunoglobulin heavy variable 4-38-2 OS=Homo sapiens OX=9606 GN=IGHV4-38-2 PE=3 SV=1
0	0	0	44183000	0	34248000	0	0	0	67241000	0	0	0	0	66132000	0	0	812280000	0	0	269210000	0	50629000	0	0	208990000	0	211620000	21589000	0	0	147930000	0	P0DP09;A0A0B4J2D9	sp|P0DP09|KV113_HUMAN Immunoglobulin kappa variable 1-13 OS=Homo sapiens OX=9606 GN=IGKV1-13 PE=3 SV=1;sp|A0A0B4J2D9|KVD13_HUMAN Immunoglobulin kappa variable 1D-13 OS=Homo sapiens OX=9606 GN=IGKV1D-13 PE=3 SV=1
0	0	0	0	0	0	0	0	0	0	0	0	0	0	0	0	0	0	0	0	0	0	0	0	0	0	0	0	0	0	0	0	0	P0DP25;P0DP24;P0DP23;E7EMB3;F8WBR5;M0QZ52;G3V479;G3V361;A0A590UJI2;Q96HY3	sp|P0DP25|CALM3_HUMAN Calmodulin-3 OS=Homo sapiens OX=9606 GN=CALM3 PE=1 SV=1;sp|P0DP24|CALM2_HUMAN Calmodulin-2 OS=Homo sapiens OX=9606 GN=CALM2 PE=1 SV=1;sp|P0DP23|CALM1_HUMAN Calmodulin-1 OS=Homo sapiens OX=9606 GN=CALM1 PE=1 SV=1;tr|E7EMB3|E7EMB3_HUMAN
0	0	0	0	80071000	0	797960000	0	0	0	0	51162000	0	0	0	0	0	0	0	0	0	0	0	0	0	0	0	0	0	0	0	0	0	P0DSN7;A0A075B6S9	sp|P0DSN7|KVD37_HUMAN Probable non-functional immunoglobulinn kappa variable 1D-37 OS=Homo sapiens OX=9606 GN=IGKV1D-37 PE=1 SV=1;sp|A0A075B6S9|KV137_HUMAN Probable non-functional immunoglobulinn kappa variable 1-37 OS=Homo sapiens OX=9606 GN=IGKV1-37 PE=1
84049000	67740000	154900000	76166000	71695000	58686000	101600000	58796000	59452000	75630000	115070000	98357000	127340000	99929000	17969000	94542000	105920000	114110000	126300000	105780000	71805000	130560000	102720000	177320000	109930000	135630000	91752000	338950000	143510000	105840000	58552000	89268000	152870000	P10643;CON__Q29RQ1;Q12884;B4DLR2;A0A0D9SEN1	sp|P10643|CO7_HUMAN Complement component C7 OS=Homo sapiens OX=9606 GN=C7 PE=1 SV=2
204550000	146230000	550390000	181930000	223730000	235920000	146730000	205940000	221530000	149940000	291110000	356600000	223900000	321540000	265300000	467590000	284520000	528360000	256050000	654830000	239490000	296810000	350010000	215310000	213150000	250130000	233520000	292000000	264180000	366200000	268400000	372620000	316090000	P10909;H0YC35;H0YLK8;E7ERK6;E7ETB4;H0YAS8;E5RG36;E5RGB0;E5RH61;E5RJZ5	sp|P10909|CLUS_HUMAN Clusterin OS=Homo sapiens OX=9606 GN=CLU PE=1 SV=1;tr|H0YC35|H0YC35_HUMAN Clusterin (Fragment) OS=Homo sapiens OX=9606 GN=CLU PE=1 SV=1;tr|H0YLK8|H0YLK8_HUMAN Clusterin (Fragment) OS=Homo sapiens OX=9606 GN=CLU PE=1 SV=1;tr|E7ERK6|E7ER
0	0	0	0	0	0	0	0	0	0	0	0	0	0	0	0	0	0	0	0	0	0	0	0	0	0	0	0	0	0	0	0	0	P11021	sp|P11021|BIP_HUMAN Endoplasmic reticulum chaperone BiP OS=Homo sapiens OX=9606 GN=HSPA5 PE=1 SV=2
0	0	0	0	0	0	0	0	0	0	0	0	0	0	0	0	0	0	0	0	0	0	0	0	0	0	0	0	0	0	0	0	0	P11142;E9PLF4;E9PKE3;E9PI65;E9PQQ4;E9PQK7;E9PK54;E9PN25;E9PPY6;E9PN89;E9PNE6	sp|P11142|HSP7C_HUMAN Heat shock cognate 71 kDa protein OS=Homo sapiens OX=9606 GN=HSPA8 PE=1 SV=1;tr|E9PLF4|E9PLF4_HUMAN Heat shock cognate 71 kDa protein (Fragment) OS=Homo sapiens OX=9606 GN=HSPA8 PE=1 SV=1;tr|E9PKE3|E9PKE3_HUMAN Heat shock cognate 71 k
26228000	0	0	0	0	21490000	29649000	7161500	0	0	22531000	34776000	0	0	0	0	0	23710000	0	102130000	0	0	31778000	26003000	75072000	36077000	0	0	0	20115000	12186000	0	4725100	P11226	sp|P11226|MBL2_HUMAN Mannose-binding protein C OS=Homo sapiens OX=9606 GN=MBL2 PE=1 SV=2
0	0	0	0	0	0	0	0	0	0	0	0	0	0	0	0	0	0	0	0	0	0	0	0	0	0	0	0	0	0	0	0	0	P11597;H3BRJ9	sp|P11597|CETP_HUMAN Cholesteryl ester transfer protein OS=Homo sapiens OX=9606 GN=CETP PE=1 SV=2
12712000	22664000	7004600	15497000	17010000	13712000	0	3204700	14653000	19115000	36458000	24205000	19194000	0	0	9442500	0	14695000	11035000	192880000	0	33759000	31178000	0	0	27085000	11443000	36008000	30771000	18276000	27098000	23580000	30038000	P12259;A0A0A0MRJ7	sp|P12259|FA5_HUMAN Coagulation factor V OS=Homo sapiens OX=9606 GN=F5 PE=1 SV=4;tr|A0A0A0MRJ7|A0A0A0MRJ7_HUMAN Coagulation factor V OS=Homo sapiens OX=9606 GN=F5 PE=1 SV=1
0	0	0	7193200	5359200	0	0	0	0	5722300	0	0	0	0	0	0	0	0	0	0	0	0	0	0	0	0	0	0	0	0	0	0	5140700	P12273	sp|P12273|PIP_HUMAN Prolactin-inducible protein OS=Homo sapiens OX=9606 GN=PIP PE=1 SV=1
91155000	82317000	119300000	125310000	82049000	84370000	105130000	100660000	84837000	96284000	107640000	93275000	102500000	122010000	94779000	105810000	94536000	124280000	83128000	135070000	105110000	78510000	100010000	117540000	103340000	122260000	67786000	108870000	101690000	121950000	96910000	96032000	95132000	P13671;C9JC72	sp|P13671|CO6_HUMAN Complement component C6 OS=Homo sapiens OX=9606 GN=C6 PE=1 SV=3
0	0	0	0	0	0	0	0	0	0	0	0	0	0	0	0	0	0	0	0	0	0	0	0	0	0	0	0	0	0	0	0	0	P14923;C9JTX4;C9J826;C9JK18;C9JKY1;P35222;A0A2R8Y6G0;A0A2R8Y804;A0A2R8Y543;A0A2R8Y5C3;A0A2R8Y750;A0A2R8Y5Z1;B4DGU4;A0A2R8YCH5;A0A2R8Y7Z0;A0A2R8Y5A3	sp|P14923|PLAK_HUMAN Junction plakoglobin OS=Homo sapiens OX=9606 GN=JUP PE=1 SV=3
16739000	13910000	20952000	24727000	23251000	23971000	0	20640000	24196000	14229000	36729000	38918000	24348000	37156000	35779000	20972000	18848000	31247000	33766000	53465000	30655000	27954000	24138000	24699000	30776000	13751000	19789000	27797000	35356000	17678000	25141000	33741000	33985000	P15169;B1AP58;CON__Q2KJ83	sp|P15169|CBPN_HUMAN Carboxypeptidase N catalytic chain OS=Homo sapiens OX=9606 GN=CPN1 PE=1 SV=1
26264000	0	25461000	0	0	0	0	0	0	0	0	0	0	0	0	30397000	0	54978000	0	0	0	0	0	0	31954000	0	31110000	48899000	21222000	0	0	0	0	P15814	sp|P15814|IGLL1_HUMAN Immunoglobulin lambda-like polypeptide 1 OS=Homo sapiens OX=9606 GN=IGLL1 PE=1 SV=1
0	0	0	0	0	0	0	0	0	0	0	0	0	0	0	0	0	0	0	0	0	0	0	0	0	0	0	0	0	0	0	0	0	P15924	sp|P15924|DESP_HUMAN Desmoplakin OS=Homo sapiens OX=9606 GN=DSP PE=1 SV=3
0	0	0	0	0	0	0	0	0	0	0	0	0	0	0	0	0	0	0	0	0	0	0	0	0	0	0	0	0	0	0	0	0	P17066;P0DMV8;A0A0G2JIW1;P0DMV9;V9GZ37	sp|P17066|HSP76_HUMAN Heat shock 70 kDa protein 6 OS=Homo sapiens OX=9606 GN=HSPA6 PE=1 SV=2;sp|P0DMV8|HS71A_HUMAN Heat shock 70 kDa protein 1A OS=Homo sapiens OX=9606 GN=HSPA1A PE=1 SV=1;tr|A0A0G2JIW1|A0A0G2JIW1_HUMAN Heat shock 70 kDa protein 1B OS=Homo
6480600	0	7918800	5083000	6084100	12833000	0	10001000	4427700	7997400	14835000	14005000	6851300	19431000	10312000	10884000	20274000	12164000	14737000	24276000	0	9680200	3858400	10853000	0	11156000	0	6969100	20704000	17920000	9100600	16503000	11933000	P18428	sp|P18428|LBP_HUMAN Lipopolysaccharide-binding protein OS=Homo sapiens OX=9606 GN=LBP PE=1 SV=3
183840000	83474000	319310000	129550000	223660000	361950000	130850000	167110000	342050000	228050000	120120000	222490000	190320000	150530000	345130000	310660000	200830000	202410000	267700000	285280000	248420000	150720000	205810000	119050000	0	0	0	213510000	308500000	230510000	114420000	248230000	218370000	P19652	sp|P19652|A1AG2_HUMAN Alpha-1-acid glycoprotein 2 OS=Homo sapiens OX=9606 GN=ORM2 PE=1 SV=2
774580000	750020000	1208700000	828900000	849720000	825030000	406450000	826480000	833340000	540340000	896940000	776630000	833000000	1015600000	841090000	976860000	861930000	1142000000	913010000	1398600000	768760000	816530000	958120000	783930000	908870000	816180000	690950000	996340000	715460000	1034600000	813820000	1152200000	1078900000	P19823;Q5T985;Q5T987;CON__Q9TRI1	sp|P19823|ITIH2_HUMAN Inter-alpha-trypsin inhibitor heavy chain H2 OS=Homo sapiens OX=9606 GN=ITIH2 PE=1 SV=2;tr|Q5T985|Q5T985_HUMAN Inter-alpha-trypsin inhibitor heavy chain H2 OS=Homo sapiens OX=9606 GN=ITIH2 PE=1 SV=1
395450000	434520000	837840000	482130000	536890000	692830000	206630000	532250000	542730000	314350000	576460000	449230000	520180000	563450000	597020000	637700000	503400000	630930000	640830000	740910000	497340000	474330000	532860000	438080000	527070000	520400000	399700000	566120000	460020000	663870000	551540000	847300000	582810000	P19827;F8WAS2;H7C0N0;CON__Q0VCM5;H7C5I0	sp|P19827|ITIH1_HUMAN Inter-alpha-trypsin inhibitor heavy chain H1 OS=Homo sapiens OX=9606 GN=ITIH1 PE=1 SV=3
4238300	30031000	21705000	11262000	0	109870000	1852800	63577000	98544000	22045000	0	104490000	12768000	12829000	1131400000	74708000	33333000	116990000	6007900	108960000	4461300	0	107390000	17801000	56834000	77836000	627080	106030000	92248000	210530000	46211000	143020000	32469000	P20742;F5GXY0	sp|P20742|PZP_HUMAN Pregnancy zone protein OS=Homo sapiens OX=9606 GN=PZP PE=1 SV=4
142050000	134560000	187550000	128190000	96262000	67510000	204010000	122150000	113560000	127010000	75305000	133600000	82608000	81569000	80128000	172080000	32861000	46239000	75587000	36444000	148310000	74790000	143420000	68813000	100680000	115250000	140700000	82447000	92197000	86234000	74408000	179690000	89856000	P20851;Q5VVQ7	sp|P20851|C4BPB_HUMAN C4b-binding protein beta chain OS=Homo sapiens OX=9606 GN=C4BPB PE=1 SV=1
24905000	17405000	0	18459000	23156000	37498000	0	22126000	0	17001000	39705000	40403000	27422000	57607000	22205000	23268000	29785000	11494000	52315000	6574900	0	33988000	23410000	28201000	0	17323000	13102000	17741000	22634000	0	0	13386000	31577000	P22314;Q5JRR6	sp|P22314|UBA1_HUMAN Ubiquitin-like modifier-activating enzyme 1 OS=Homo sapiens OX=9606 GN=UBA1 PE=1 SV=3;tr|Q5JRR6|Q5JRR6_HUMAN Ubiquitin-like modifier-activating enzyme 1 OS=Homo sapiens OX=9606 GN=UBA1 PE=1 SV=1
28560000	0	83087000	54380000	42311000	0	0	0	27641000	0	0	25546000	0	0	0	36211000	0	0	0	0	0	0	0	0	46883000	0	0	0	0	0	0	0	0	P22352;A0A087X1J7;H0YBE4	sp|P22352|GPX3_HUMAN Glutathione peroxidase 3 OS=Homo sapiens OX=9606 GN=GPX3 PE=1 SV=2;tr|A0A087X1J7|A0A087X1J7_HUMAN Glutathione peroxidase OS=Homo sapiens OX=9606 GN=GPX3 PE=1 SV=1
36095000	31166000	41501000	33111000	51693000	51106000	26087000	26083000	49839000	27266000	73904000	54948000	34532000	89636000	58451000	93216000	52655000	64821000	78946000	119870000	46036000	49545000	58055000	46231000	19583000	33783000	23820000	82326000	47715000	51719000	49254000	80142000	64357000	P22792	sp|P22792|CPN2_HUMAN Carboxypeptidase N subunit 2 OS=Homo sapiens OX=9606 GN=CPN2 PE=1 SV=3
235820000	159640000	122580000	395230000	243700000	93390000	130600000	117250000	72325000	217910000	168490000	122940000	92500000	0	203150000	233940000	439320000	140170000	107110000	101250000	270600000	118810000	203850000	301110000	362880000	448050000	304460000	323060000	74228000	296290000	159340000	158660000	133990000	P23083	sp|P23083|HV102_HUMAN Immunoglobulin heavy variable 1-2 OS=Homo sapiens OX=9606 GN=IGHV1-2 PE=1 SV=2
0	0	0	0	0	0	0	0	0	0	0	0	0	0	0	0	0	0	0	0	0	0	0	0	0	0	0	0	0	0	0	0	0	P23141;H3BQV8;A0A140TA63;Q9UKY3	sp|P23141|EST1_HUMAN Liver carboxylesterase 1 OS=Homo sapiens OX=9606 GN=CES1 PE=1 SV=2;tr|H3BQV8|H3BQV8_HUMAN Liver carboxylesterase 1 (Fragment) OS=Homo sapiens OX=9606 GN=CES1 PE=1 SV=2;tr|A0A140TA63|A0A140TA63_HUMAN Liver carboxylesterase 1 (Fragment)
10647000	10932000	24847000	0	16100000	10750000	13130000	12653000	14673000	14530000	15924000	20913000	14924000	0	0	7956600	17666000	22282000	13813000	16437000	0	12095000	13479000	11045000	0	8450800	14293000	14807000	15529000	9646000	14793000	10217000	13736000	P25311;C9JEV0;H7BZJ8	sp|P25311|ZA2G_HUMAN Zinc-alpha-2-glycoprotein OS=Homo sapiens OX=9606 GN=AZGP1 PE=1 SV=2;tr|C9JEV0|C9JEV0_HUMAN Zinc-alpha-2-glycoprotein OS=Homo sapiens OX=9606 GN=AZGP1 PE=1 SV=1
0	0	0	0	0	0	0	0	12914000	0	0	0	12402000	0	0	0	0	0	0	0	0	0	11272000	0	0	0	19050000	18401000	0	0	0	13319000	13581000	P26927;G3XAK1;Q2TV78;H7C0F8	sp|P26927|HGFL_HUMAN Hepatocyte growth factor-like protein OS=Homo sapiens OX=9606 GN=MST1 PE=1 SV=2;tr|G3XAK1|G3XAK1_HUMAN Hepatocyte growth factor-like protein OS=Homo sapiens OX=9606 GN=MST1 PE=1 SV=1;sp|Q2TV78|MST1L_HUMAN Putative macrophage stimulatin
94169000	168490000	113930000	111720000	158090000	182840000	89115000	84177000	161810000	59086000	296680000	207200000	71299000	204510000	175510000	65740000	116240000	272660000	146430000	397900000	76191000	109890000	116410000	127310000	66026000	154520000	82624000	186820000	94430000	328260000	115720000	158440000	205930000	P27169;F8WF42	sp|P27169|PON1_HUMAN Serum paraoxonase/arylesterase 1 OS=Homo sapiens OX=9606 GN=PON1 PE=1 SV=3
30869000	56986000	0	42943000	45697000	33865000	82864000	64076000	29507000	52988000	0	24379000	26965000	24198000	38687000	50019000	0	0	0	0	33546000	0	64210000	0	43502000	19680000	50974000	17012000	22144000	20716000	19627000	30024000	0	P27918;E9PAQ1;C9J7V5	sp|P27918|PROP_HUMAN Properdin OS=Homo sapiens OX=9606 GN=CFP PE=1 SV=2;tr|E9PAQ1|E9PAQ1_HUMAN Properdin OS=Homo sapiens OX=9606 GN=CFP PE=1 SV=1
38858000	40678000	58183000	50377000	42630000	42449000	63712000	47623000	42933000	31124000	79630000	66030000	41973000	73165000	43432000	71838000	57283000	84487000	63682000	53054000	33269000	60259000	38558000	51630000	0	44603000	43588000	39842000	31907000	50046000	42963000	53257000	40969000	P29622	sp|P29622|KAIN_HUMAN Kallistatin OS=Homo sapiens OX=9606 GN=SERPINA4 PE=1 SV=3
0	0	0	0	0	0	0	0	0	0	0	0	0	0	0	0	0	0	0	0	0	0	0	0	0	0	0	0	0	0	0	0	0	P31151;Q86SG5	sp|P31151|S10A7_HUMAN Protein S100-A7 OS=Homo sapiens OX=9606 GN=S100A7 PE=1 SV=4;sp|Q86SG5|S1A7A_HUMAN Protein S100-A7A OS=Homo sapiens OX=9606 GN=S100A7A PE=1 SV=3
0	0	0	0	0	0	0	0	0	0	0	0	0	0	0	0	0	0	0	0	0	0	0	0	0	0	0	0	0	0	0	0	0	P35030;B1AN99	sp|P35030|TRY3_HUMAN Trypsin-3 OS=Homo sapiens OX=9606 GN=PRSS3 PE=1 SV=2;tr|B1AN99|B1AN99_HUMAN Trypsin-3 (Fragment) OS=Homo sapiens OX=9606 GN=PRSS3 PE=1 SV=8
12719000	36085000	51210000	20947000	32441000	32016000	15389000	26718000	35320000	14974000	28252000	84978000	8903900	34951000	32961000	37406000	34859000	49652000	28728000	69785000	22989000	23794000	42574000	19899000	28870000	20695000	15183000	39125000	30939000	49759000	14114000	51324000	24282000	P35858	sp|P35858|ALS_HUMAN Insulin-like growth factor-binding protein complex acid labile subunit OS=Homo sapiens OX=9606 GN=IGFALS PE=1 SV=1
29248000	27795000	51370000	35123000	40543000	39666000	38140000	32549000	37131000	23886000	69299000	39806000	45981000	48211000	32443000	33616000	44877000	51760000	55543000	48384000	30695000	22673000	24817000	22427000	0	26006000	12448000	31386000	40032000	32208000	13890000	38255000	27094000	P36955;I3L4N7;I3L107;I3L4F9;CON__Q95121;I3L4Z0;I3L2R7;I3L425;I3L3Z3;I3L1U4	sp|P36955|PEDF_HUMAN Pigment epithelium-derived factor OS=Homo sapiens OX=9606 GN=SERPINF1 PE=1 SV=4
34757000	50144000	51702000	50040000	157430000	67614000	55926000	49697000	98958000	48180000	117440000	82876000	36499000	121650000	57897000	79540000	89165000	84649000	114600000	100220000	24835000	72909000	52714000	65584000	11181000	59508000	31065000	57267000	45948000	56695000	60357000	38325000	75545000	P43652;CON__REFSEQ:XP_585019	sp|P43652|AFAM_HUMAN Afamin OS=Homo sapiens OX=9606 GN=AFM PE=1 SV=1
14883000	0	0	11560000	19245000	0	13322000	10895000	15074000	12596000	11272000	0	0	9342500	9652800	9631500	0	18118000	0	27079000	0	11306000	10410000	0	0	10237000	13204000	18362000	0	7490500	23227000	19345000	36774000	P48740;F8W876;C9JMA2	sp|P48740|MASP1_HUMAN Mannan-binding lectin serine protease 1 OS=Homo sapiens OX=9606 GN=MASP1 PE=1 SV=3;tr|F8W876|F8W876_HUMAN Mannan-binding lectin serine protease 1 OS=Homo sapiens OX=9606 GN=MASP1 PE=1 SV=1
10965000	0	12645000	9919900	12945000	12844000	0	12091000	0	0	21669000	0	0	16550000	12772000	15145000	0	0	0	10060000	0	0	0	11561000	0	7812800	0	0	0	9785300	0	13400000	0	P49908;A0A182DWH7;A0A182DWH8	sp|P49908|SEPP1_HUMAN Selenoprotein P OS=Homo sapiens OX=9606 GN=SELENOP PE=1 SV=3;tr|A0A182DWH7|A0A182DWH7_HUMAN Selenoprotein P (Fragment) OS=Homo sapiens OX=9606 GN=SELENOP PE=1 SV=1;tr|A0A182DWH8|A0A182DWH8_HUMAN Selenoprotein P (Fragment) OS=Homo sapi
0	0	0	0	0	0	0	0	0	0	0	0	0	0	0	0	0	0	0	0	0	0	0	0	0	0	0	0	0	0	0	0	0	P55056	sp|P55056|APOC4_HUMAN Apolipoprotein C-IV OS=Homo sapiens OX=9606 GN=APOC4 PE=1 SV=1
0	0	0	0	0	8499700	0	0	8146500	0	13063000	0	0	0	0	0	9244100	0	0	19509000	0	9512100	0	8631900	0	0	0	14040000	0	13657000	0	12215000	10969000	P55058	sp|P55058|PLTP_HUMAN Phospholipid transfer protein OS=Homo sapiens OX=9606 GN=PLTP PE=1 SV=1
0	18206000	5519500	125700000	0	0	0	0	0	0	0	0	38917000	0	0	0	0	0	0	0	0	14814000	0	0	0	0	0	0	6862100	0	8710300	0	0	P60709;P63261;E7EVS6;A0A2R8Y793;A0A6Q8PFE4;I3L1U9;I3L3I0;I3L4N8;A0A2R8YGF8;I3L3R2;J3KT65;A0A6Q8PH58;K7EM38;G5E9R0;C9JUM1;C9JZR7;A5A3E0;Q6S8J3;F8WB63;B8ZZJ2;C9JTX5;P0CG38;Q562R1;A0A2R8YFE2;A0A2R8YEA7;F8WCH0;Q9BYX7;P0CG39;A0A6Q8PGD7	sp|P60709|ACTB_HUMAN Actin, cytoplasmic 1 OS=Homo sapiens OX=9606 GN=ACTB PE=1 SV=1;sp|P63261|ACTG_HUMAN Actin, cytoplasmic 2 OS=Homo sapiens OX=9606 GN=ACTG1 PE=1 SV=1;tr|E7EVS6|E7EVS6_HUMAN Actin, cytoplasmic 1 OS=Homo sapiens OX=9606 GN=ACTB PE=1 SV=9;t
0	0	0	0	0	0	0	0	0	0	0	0	0	0	0	0	0	0	0	0	0	0	0	0	0	0	0	0	0	0	0	0	0	P61626;F8VV32;A0A0B4J259	sp|P61626|LYSC_HUMAN Lysozyme C OS=Homo sapiens OX=9606 GN=LYZ PE=1 SV=1;tr|F8VV32|F8VV32_HUMAN 1,4-beta-N-acetylmuramidase C OS=Homo sapiens OX=9606 GN=LYZ PE=1 SV=1;tr|A0A0B4J259|A0A0B4J259_HUMAN 1,4-beta-N-acetylmuramidase C OS=Homo sapiens OX=9606 GN=L
0	0	0	0	0	0	0	0	0	0	0	0	0	0	0	0	0	0	0	0	0	0	0	0	0	0	0	0	0	0	0	0	0	P62244;I3L3P7;I3L246;H3BN98	sp|P62244|RS15A_HUMAN 40S ribosomal protein S15a OS=Homo sapiens OX=9606 GN=RPS15A PE=1 SV=2;tr|I3L3P7|I3L3P7_HUMAN 40S ribosomal protein S15a OS=Homo sapiens OX=9606 GN=RPS15A PE=1 SV=1;tr|I3L246|I3L246_HUMAN 40S ribosomal protein S15a OS=Homo sapiens OX=
0	0	0	0	0	0	0	0	0	0	0	0	0	0	0	0	0	0	0	0	0	0	0	0	0	0	0	0	0	0	0	0	0	P68104;Q05639;A0A087WVQ9;A0A2U3TZH3;Q5VTE0;A0A087WV01	sp|P68104|EF1A1_HUMAN Elongation factor 1-alpha 1 OS=Homo sapiens OX=9606 GN=EEF1A1 PE=1 SV=1;sp|Q05639|EF1A2_HUMAN Elongation factor 1-alpha 2 OS=Homo sapiens OX=9606 GN=EEF1A2 PE=1 SV=1;tr|A0A087WVQ9|A0A087WVQ9_HUMAN Elongation factor 1-alpha 1 OS=Homo s
16243000	0	314810000	0	5667400	18232000	1534500	14107000	9587100	9015900	23395000	14964000	6706800	7086900	0	65922000	9719000	604810000	17474000	89143000	19128000	12567000	77309000	16236000	32426000	0	110140000	306640000	0	55370000	106540000	1208200000	20594000	P68871;A0A2R8Y7R2;F8W6P5;A0A0J9YWK4	sp|P68871|HBB_HUMAN Hemoglobin subunit beta OS=Homo sapiens OX=9606 GN=HBB PE=1 SV=2;tr|A0A2R8Y7R2|A0A2R8Y7R2_HUMAN Hemoglobin subunit beta OS=Homo sapiens OX=9606 GN=HBB PE=1 SV=1;tr|F8W6P5|F8W6P5_HUMAN Hemoglobin subunit beta (Fragment) OS=Homo sapiens O
0	0	228380000	0	0	0	0	7901400	0	0	0	4806200	0	0	0	51131000	0	696990000	0	56531000	0	0	68330000	0	0	0	124330000	222310000	0	72962000	52974000	976600000	0	P69905;G3V1N2;A0A2R8Y7C0	sp|P69905|HBA_HUMAN Hemoglobin subunit alpha OS=Homo sapiens OX=9606 GN=HBA1 PE=1 SV=2;tr|G3V1N2|G3V1N2_HUMAN HCG1745306, isoform CRA_a OS=Homo sapiens OX=9606 GN=HBA2 PE=1 SV=1;tr|A0A2R8Y7C0|A0A2R8Y7C0_HUMAN Hemoglobin subunit alpha (Fragment) OS=Homo sap
7173400	0	9158000	20847000	16352000	13893000	0	9478500	25424000	0	43100000	16811000	0	27499000	27680000	18907000	13015000	19739000	23813000	145750000	0	64988000	44004000	0	0	0	13598000	12874000	15392000	40694000	13867000	27367000	8992200	P80108	sp|P80108|PHLD_HUMAN Phosphatidylinositol-glycan-specific phospholipase D OS=Homo sapiens OX=9606 GN=GPLD1 PE=1 SV=3
115480000	103340000	84089000	0	0	0	0	0	0	0	0	0	0	0	0	33283000	0	263210000	60999000	112290000	0	24471000	177240000	0	0	102810000	0	109890000	65835000	135490000	0	0	97107000	P80748	sp|P80748|LV321_HUMAN Immunoglobulin lambda variable 3-21 OS=Homo sapiens OX=9606 GN=IGLV3-21 PE=1 SV=2
0	0	0	0	0	0	0	0	0	0	0	0	0	0	0	0	0	0	0	15232000	0	0	0	0	0	0	0	0	0	0	25266000	0	0	P81605	sp|P81605|DCD_HUMAN Dermcidin OS=Homo sapiens OX=9606 GN=DCD PE=1 SV=2
0	0	0	0	0	0	0	0	0	2545600	0	0	75079000	0	0	0	0	0	0	0	0	0	0	0	0	0	0	0	0	0	0	0	0	Q02413	sp|Q02413|DSG1_HUMAN Desmoglein-1 OS=Homo sapiens OX=9606 GN=DSG1 PE=1 SV=2
14474000	159830000	109380000	111950000	80739000	94882000	66476000	80122000	43442000	116740000	56441000	129090000	135740000	77496000	76417000	144320000	72614000	74638000	46540000	17985000	122260000	120780000	115680000	96731000	90760000	138710000	85152000	153020000	190590000	64179000	85273000	105940000	94978000	Q03591;B1AKG0	sp|Q03591|FHR1_HUMAN Complement factor H-related protein 1 OS=Homo sapiens OX=9606 GN=CFHR1 PE=1 SV=2;tr|B1AKG0|B1AKG0_HUMAN Complement factor H-related protein 1 OS=Homo sapiens OX=9606 GN=CFHR1 PE=1 SV=1
0	0	0	0	0	0	0	0	0	0	0	0	0	0	0	0	0	0	0	0	0	0	0	0	0	0	0	0	0	0	0	0	0	Q04756;D6RAR4	sp|Q04756|HGFA_HUMAN Hepatocyte growth factor activator OS=Homo sapiens OX=9606 GN=HGFAC PE=1 SV=1;tr|D6RAR4|D6RAR4_HUMAN Hepatocyte growth factor activator OS=Homo sapiens OX=9606 GN=HGFAC PE=1 SV=1
27252000	15244000	29394000	29061000	14629000	39090000	3939000	17715000	42597000	7273600	38807000	36037000	59126000	50041000	29630000	20456000	44691000	65301000	57384000	200020000	42193000	72617000	40426000	72058000	39269000	71467000	18519000	51970000	87905000	65984000	89894000	32456000	127150000	Q06033;A0A087WW43;E7ET33;CON__Q0V8M9	sp|Q06033|ITIH3_HUMAN Inter-alpha-trypsin inhibitor heavy chain H3 OS=Homo sapiens OX=9606 GN=ITIH3 PE=1 SV=2;tr|A0A087WW43|A0A087WW43_HUMAN Inter-alpha-trypsin inhibitor heavy chain H3 OS=Homo sapiens OX=9606 GN=ITIH3 PE=1 SV=1;tr|E7ET33|E7ET33_HUMAN Inte
66129000	152420000	253010000	66780000	72032000	64201000	86500000	59103000	99070000	86247000	45961000	72622000	71794000	70975000	139480000	110930000	48225000	22955000	81635000	252150000	76905000	59018000	120600000	57382000	59443000	67929000	118980000	117490000	166560000	60334000	90052000	79718000	44121000	Q08380;K7EP36;K7ESM3;K7EKQ5;K7EJY8;K7ES75;K7EN99;K7ERZ6;K7EJD3	sp|Q08380|LG3BP_HUMAN Galectin-3-binding protein OS=Homo sapiens OX=9606 GN=LGALS3BP PE=1 SV=1
0	0	0	0	0	0	0	8640700	0	0	0	0	30104000	0	0	0	0	0	0	0	0	0	0	0	0	0	0	0	0	0	0	0	0	Q08554	sp|Q08554|DSC1_HUMAN Desmocollin-1 OS=Homo sapiens OX=9606 GN=DSC1 PE=1 SV=2
0	0	16124000	0	0	0	0	0	0	0	0	8552800	9443200	0	0	0	0	0	0	11303000	0	0	12439000	11766000	0	0	0	9895700	10377000	0	0	0	14788000	Q12805;A0A0U1RQV3	sp|Q12805|FBLN3_HUMAN EGF-containing fibulin-like extracellular matrix protein 1 OS=Homo sapiens OX=9606 GN=EFEMP1 PE=1 SV=2;tr|A0A0U1RQV3|A0A0U1RQV3_HUMAN EGF-containing fibulin-like extracellular matrix protein 1 (Fragment) OS=Homo sapiens OX=9606 GN=EFE
0	7505700	13834000	0	0	0	0	0	0	0	0	0	0	0	0	0	0	0	0	0	0	0	0	0	0	0	0	7396300	0	0	12722000	8597700	0	Q13093	sp|Q13093|PAFA_HUMAN Platelet-activating factor acetylhydrolase OS=Homo sapiens OX=9606 GN=PLA2G7 PE=1 SV=1
0	0	0	0	0	0	0	0	0	0	0	0	0	0	0	0	0	0	0	0	0	0	0	0	0	0	0	0	0	0	0	0	0	Q13103;C9J6K0	sp|Q13103|SPP24_HUMAN Secreted phosphoprotein 24 OS=Homo sapiens OX=9606 GN=SPP2 PE=1 SV=1;tr|C9J6K0|C9J6K0_HUMAN Secreted phosphoprotein 2 (Fragment) OS=Homo sapiens OX=9606 GN=SPP2 PE=1 SV=1
0	0	0	0	0	0	0	0	0	0	0	0	0	0	0	0	0	0	0	0	0	0	0	0	0	0	0	0	0	0	0	0	0	Q13790	sp|Q13790|APOF_HUMAN Apolipoprotein F OS=Homo sapiens OX=9606 GN=APOF PE=1 SV=2
0	0	0	0	0	0	0	0	0	0	0	0	0	0	0	0	0	0	0	0	0	0	0	0	0	0	0	0	0	0	0	0	0	Q13835	sp|Q13835|PKP1_HUMAN Plakophilin-1 OS=Homo sapiens OX=9606 GN=PKP1 PE=1 SV=2
45270000	45339000	50365000	47561000	46398000	45116000	21270000	43550000	49132000	42080000	47330000	83824000	12571000	56591000	48929000	37456000	56108000	25492000	51323000	25122000	34366000	96488000	55854000	47335000	19412000	42871000	19751000	39693000	61590000	31934000	61965000	37252000	54927000	Q14520	sp|Q14520|HABP2_HUMAN Hyaluronan-binding protein 2 OS=Homo sapiens OX=9606 GN=HABP2 PE=1 SV=1
245930000	238070000	495780000	269560000	260830000	434810000	164880000	266190000	294940000	207690000	322290000	335500000	303000000	522130000	342380000	416740000	370330000	560330000	354840000	667780000	198180000	383890000	209860000	356150000	237520000	352250000	166450000	266950000	344940000	386160000	307390000	329090000	345050000	Q14624	sp|Q14624|ITIH4_HUMAN Inter-alpha-trypsin inhibitor heavy chain H4 OS=Homo sapiens OX=9606 GN=ITIH4 PE=1 SV=4
0	0	0	0	0	0	0	0	0	0	0	0	0	0	0	0	0	0	0	0	0	0	0	0	0	0	0	0	0	0	0	0	0	Q14643;A0A3B3ITU8;A0A3B3IU04;A0A3F2YNW8;A0A3B3ISR4;A0A3B3ISE3;A0A3B3IRT5;A0A3B3IS59;A0A3B3ITM6;B7ZMI3;A0A3B3IRP0;A0A3B3IU13;A0A3B3IU05;A0A3B3ITQ1	sp|Q14643|ITPR1_HUMAN Inositol 1,4,5-trisphosphate receptor type 1 OS=Homo sapiens OX=9606 GN=ITPR1 PE=1 SV=3;tr|A0A3B3ITU8|A0A3B3ITU8_HUMAN Inositol 1,4,5-trisphosphate receptor type 1 OS=Homo sapiens OX=9606 GN=ITPR1 PE=1 SV=1;tr|A0A3B3IU04|A0A3B3IU04_HU
0	0	0	0	0	0	0	0	0	0	0	0	0	0	0	0	0	0	0	0	0	0	0	0	0	0	0	0	0	0	0	0	0	Q15149;P58107;H0YDN1;A0A075B730	sp|Q15149|PLEC_HUMAN Plectin OS=Homo sapiens OX=9606 GN=PLEC PE=1 SV=3;sp|P58107|EPIPL_HUMAN Epiplakin OS=Homo sapiens OX=9606 GN=EPPK1 PE=1 SV=3;tr|H0YDN1|H0YDN1_HUMAN Plectin OS=Homo sapiens OX=9606 GN=PLEC PE=1 SV=9;tr|A0A075B730|A0A075B730_HUMAN Epipla
20807000	35908000	91638000	0	21438000	31342000	49992000	14487000	43449000	30790000	9659400	6334900	9213000	24305000	25928000	69663000	0	0	12314000	14452000	12825000	0	26915000	0	0	0	25727000	0	24829000	27350000	34605000	27688000	21712000	Q15485	sp|Q15485|FCN2_HUMAN Ficolin-2 OS=Homo sapiens OX=9606 GN=FCN2 PE=1 SV=2
3712800	0	10508000	0	2825000	1965600	2298900	2320200	2176100	0	0	2880700	2723200	0	2041100	2618600	2819100	0	2753000	1889700	0	2578600	0	2509800	0	2344000	1469900	3751000	0	0	88991000	3712400	9771100	Q15582;H0Y8L3;S4R3C6;H0Y9D7;H0YAB8;D6RBX4;H0YAH8	sp|Q15582|BGH3_HUMAN Transforming growth factor-beta-induced protein ig-h3 OS=Homo sapiens OX=9606 GN=TGFBI PE=1 SV=1;tr|H0Y8L3|H0Y8L3_HUMAN Transforming growth factor-beta-induced protein ig-h3 (Fragment) OS=Homo sapiens OX=9606 GN=TGFBI PE=1 SV=1;tr|S4R3
74099000	75706000	79490000	49329000	0	61675000	37000000	41618000	60081000	44042000	0	0	35193000	48950000	37312000	0	0	31021000	30822000	91918000	74908000	53590000	147940000	39522000	0	81304000	149400000	478160000	112540000	101370000	287000000	31255000	74459000	Q15848	sp|Q15848|ADIPO_HUMAN Adiponectin OS=Homo sapiens OX=9606 GN=ADIPOQ PE=1 SV=1
45995000	34328000	50067000	27847000	21075000	0	0	9210400	17763000	24876000	17639000	10764000	10233000	0	0	26198000	0	0	0	0	49124000	30094000	76705000	33004000	0	15767000	105880000	68928000	0	25044000	38155000	27181000	25189000	Q16610	sp|Q16610|ECM1_HUMAN Extracellular matrix protein 1 OS=Homo sapiens OX=9606 GN=ECM1 PE=1 SV=2
0	0	0	0	0	0	0	0	0	0	0	0	0	0	0	0	0	0	0	0	0	0	0	0	0	0	0	0	0	0	0	0	0	Q5T749	sp|Q5T749|KPRP_HUMAN Keratinocyte proline-rich protein OS=Homo sapiens OX=9606 GN=KPRP PE=1 SV=1
0	0	0	0	0	0	0	0	0	0	0	0	0	0	0	0	0	0	0	0	0	0	0	0	0	0	0	0	0	0	0	0	0	Q66K66;C9JXI5	sp|Q66K66|TM198_HUMAN Transmembrane protein 198 OS=Homo sapiens OX=9606 GN=TMEM198 PE=1 SV=1;tr|C9JXI5|C9JXI5_HUMAN Transmembrane protein 198 (Fragment) OS=Homo sapiens OX=9606 GN=TMEM198 PE=1 SV=1
0	0	0	0	0	0	0	0	0	0	0	0	0	0	0	0	0	0	0	0	0	0	0	0	0	0	0	0	0	0	0	0	0	Q6PL18	sp|Q6PL18|ATAD2_HUMAN ATPase family AAA domain-containing protein 2 OS=Homo sapiens OX=9606 GN=ATAD2 PE=1 SV=1
0	0	0	0	0	0	0	0	0	0	0	0	0	0	0	0	0	0	0	0	0	0	0	0	0	0	0	0	0	0	0	0	0	Q8N8K9	sp|Q8N8K9|K1958_HUMAN Uncharacterized protein KIAA1958 OS=Homo sapiens OX=9606 GN=KIAA1958 PE=1 SV=1
0	0	197870000	0	201650000	0	0	0	0	198720000	151800000	0	281940000	200880000	102970000	0	0	0	0	0	175490000	0	245370000	285110000	0	0	0	0	0	0	0	0	0	Q8TBZ0;A0A494C037;E7EUS2	sp|Q8TBZ0|CC110_HUMAN Coiled-coil domain-containing protein 110 OS=Homo sapiens OX=9606 GN=CCDC110 PE=1 SV=1;tr|A0A494C037|A0A494C037_HUMAN Coiled-coil domain-containing protein 110 OS=Homo sapiens OX=9606 GN=CCDC110 PE=1 SV=1;tr|E7EUS2|E7EUS2_HUMAN Coiled
0	0	0	0	0	0	0	0	0	0	0	0	0	0	0	0	0	0	0	0	0	0	0	0	0	0	0	0	0	0	0	0	0	Q8WVV4	sp|Q8WVV4|POF1B_HUMAN Protein POF1B OS=Homo sapiens OX=9606 GN=POF1B PE=1 SV=3
0	0	0	0	0	0	0	0	0	0	0	0	0	0	0	0	0	0	0	0	0	0	0	0	0	0	0	0	0	0	0	0	0	Q8WWA0	sp|Q8WWA0|ITLN1_HUMAN Intelectin-1 OS=Homo sapiens OX=9606 GN=ITLN1 PE=1 SV=1
0	44760000	0	33093000	25625000	0	0	0	28110000	29299000	0	0	0	0	35601000	0	0	0	0	0	32113000	0	60684000	0	0	0	0	27871000	29822000	28810000	0	0	0	Q8WZ42;A0A0A0MRA3;A0A0A0MTS7	sp|Q8WZ42|TITIN_HUMAN Titin OS=Homo sapiens OX=9606 GN=TTN PE=1 SV=4;tr|A0A0A0MRA3|A0A0A0MRA3_HUMAN Titin OS=Homo sapiens OX=9606 GN=TTN PE=1 SV=1;tr|A0A0A0MTS7|A0A0A0MTS7_HUMAN Titin OS=Homo sapiens OX=9606 GN=TTN PE=1 SV=1
0	0	0	0	0	0	0	0	0	0	0	0	0	0	0	0	0	0	0	0	0	0	0	0	0	0	0	0	0	0	0	0	0	Q92954	sp|Q92954|PRG4_HUMAN Proteoglycan 4 OS=Homo sapiens OX=9606 GN=PRG4 PE=1 SV=3
40029000	49216000	46274000	38355000	37911000	33313000	27211000	43063000	41075000	22899000	37762000	42579000	35557000	18977000	37708000	48172000	42241000	39810000	29535000	43302000	29304000	37957000	43879000	30793000	0	42972000	36764000	0	38901000	44461000	40049000	51216000	36936000	Q96IY4;A0A087WSY5;A0A6Q8PHS9;A0A6Q8PG06;CON__Q2KIG3	sp|Q96IY4|CBPB2_HUMAN Carboxypeptidase B2 OS=Homo sapiens OX=9606 GN=CPB2 PE=1 SV=2;tr|A0A087WSY5|A0A087WSY5_HUMAN Carboxypeptidase B2 OS=Homo sapiens OX=9606 GN=CPB2 PE=1 SV=1
0	0	0	0	0	0	0	0	11337000	0	0	23433000	0	0	16651000	16249000	0	0	0	26647000	0	13031000	0	0	0	0	0	0	0	15515000	0	0	0	Q96KN2;J3KRP0	sp|Q96KN2|CNDP1_HUMAN Beta-Ala-His dipeptidase OS=Homo sapiens OX=9606 GN=CNDP1 PE=1 SV=4;tr|J3KRP0|J3KRP0_HUMAN Beta-Ala-His dipeptidase OS=Homo sapiens OX=9606 GN=CNDP1 PE=1 SV=2
217670000	165140000	164660000	284900000	127240000	181510000	80815000	220320000	170170000	108900000	203460000	155650000	208370000	260920000	110450000	165420000	217750000	355100000	288540000	267140000	161090000	188710000	225850000	165390000	102490000	179340000	221810000	259440000	121950000	237060000	53844000	142670000	249030000	Q96PD5;M0R2W8;CON__ENSEMBL:ENSBTAP00000016285;M0QYW3	sp|Q96PD5|PGRP2_HUMAN N-acetylmuramoyl-L-alanine amidase OS=Homo sapiens OX=9606 GN=PGLYRP2 PE=1 SV=1
0	19813000	12287000	0	15926000	11819000	15795000	14911000	0	0	0	0	0	0	19650000	16835000	0	0	0	0	14794000	17952000	42187000	0	0	14011000	0	0	24983000	15305000	0	13212000	0	Q9BXR6	sp|Q9BXR6|FHR5_HUMAN Complement factor H-related protein 5 OS=Homo sapiens OX=9606 GN=CFHR5 PE=1 SV=1
0	0	0	0	0	0	0	0	0	0	0	0	0	0	0	0	0	0	0	0	0	0	0	0	0	0	0	0	0	0	0	0	0	Q9H257	sp|Q9H257|CARD9_HUMAN Caspase recruitment domain-containing protein 9 OS=Homo sapiens OX=9606 GN=CARD9 PE=1 SV=2
0	0	0	0	0	0	0	0	0	0	0	0	0	0	0	0	0	0	0	0	0	0	0	0	0	0	0	0	0	0	0	0	0	Q9H3R1;O95803	sp|Q9H3R1|NDST4_HUMAN Bifunctional heparan sulfate N-deacetylase/N-sulfotransferase 4 OS=Homo sapiens OX=9606 GN=NDST4 PE=2 SV=1;sp|O95803|NDST3_HUMAN Bifunctional heparan sulfate N-deacetylase/N-sulfotransferase 3 OS=Homo sapiens OX=9606 GN=NDST3 PE=2 SV=
0	0	0	0	0	0	0	0	0	0	0	0	0	0	0	0	0	0	0	0	0	0	0	0	0	0	0	0	0	0	0	0	0	Q9H6E4	sp|Q9H6E4|CC134_HUMAN Coiled-coil domain-containing protein 134 OS=Homo sapiens OX=9606 GN=CCDC134 PE=1 SV=1
0	0	16074000	0	0	0	0	0	0	0	0	0	0	0	0	0	0	0	0	0	0	0	0	0	0	0	0	13020000	0	6185800	0	0	0	Q9NQ79;A0A0C4DFP6;Q5T4F6	sp|Q9NQ79|CRAC1_HUMAN Cartilage acidic protein 1 OS=Homo sapiens OX=9606 GN=CRTAC1 PE=1 SV=2;tr|A0A0C4DFP6|A0A0C4DFP6_HUMAN Cartilage acidic protein 1 OS=Homo sapiens OX=9606 GN=CRTAC1 PE=1 SV=1;tr|Q5T4F6|Q5T4F6_HUMAN Cartilage acidic protein 1 (Fragment)
0	0	0	0	0	0	0	0	0	0	0	0	0	0	0	0	0	0	0	0	0	0	0	0	0	0	0	0	0	0	0	0	0	Q9NY65;P0DPH8;P0DPH7;C9J2C0;P68363;Q9BQE3;Q71U36;P68366;Q6PEY2;F5H5D3;V9GZ17;A6NHL2;C9JDS9;F8VQQ4;F8VVB9	sp|Q9NY65|TBA8_HUMAN Tubulin alpha-8 chain OS=Homo sapiens OX=9606 GN=TUBA8 PE=1 SV=1;sp|P0DPH8|TBA3D_HUMAN Tubulin alpha-3D chain OS=Homo sapiens OX=9606 GN=TUBA3D PE=1 SV=1;sp|P0DPH7|TBA3C_HUMAN Tubulin alpha-3C chain OS=Homo sapiens OX=9606 GN=TUBA3C PE
13044000	0	0	0	0	0	0	9888300	12051000	12812000	9899700	18333000	16652000	0	0	0	20993000	0	9661400	16137000	0	11594000	0	0	0	9614300	0	0	15120000	11480000	0	0	8657000	Q9NZP8;H0YFL7;F5H2Z5;F5GWF3	sp|Q9NZP8|C1RL_HUMAN Complement C1r subcomponent-like protein OS=Homo sapiens OX=9606 GN=C1RL PE=1 SV=2;tr|H0YFL7|H0YFL7_HUMAN Complement C1r subcomponent-like protein (Fragment) OS=Homo sapiens OX=9606 GN=C1RL PE=1 SV=1
13270000	27711000	0	15911000	17927000	16541000	24255000	14353000	17688000	13650000	0	0	0	0	15115000	0	0	0	17582000	10208000	0	12997000	14565000	0	0	18825000	0	15799000	0	12168000	26723000	16851000	0	Q9UHG3;F8W8W4;C9K055;C9JM55;C9JGT6	sp|Q9UHG3|PCYOX_HUMAN Prenylcysteine oxidase 1 OS=Homo sapiens OX=9606 GN=PCYOX1 PE=1 SV=3;tr|F8W8W4|F8W8W4_HUMAN Prenylcysteine oxidase 1 OS=Homo sapiens OX=9606 GN=PCYOX1 PE=1 SV=1
42562000	44295000	40499000	41318000	45373000	42419000	36958000	39372000	40247000	27798000	33297000	23606000	51729000	35038000	37200000	48026000	49199000	63373000	53513000	43097000	0	41848000	51942000	41814000	0	38276000	50155000	45585000	43897000	47192000	34315000	52616000	42301000	Q9UJC3	sp|Q9UJC3|HOOK1_HUMAN Protein Hook homolog 1 OS=Homo sapiens OX=9606 GN=HOOK1 PE=1 SV=2
0	0	0	0	0	0	0	0	0	0	0	6191100	0	0	0	0	0	0	0	18606000	0	0	0	0	0	0	0	0	0	5780200	0	0	5263800	Q9UK55;G3V2W1;CON__ENSEMBL:ENSBTAP00000013050	sp|Q9UK55|ZPI_HUMAN Protein Z-dependent protease inhibitor OS=Homo sapiens OX=9606 GN=SERPINA10 PE=1 SV=1;tr|G3V2W1|G3V2W1_HUMAN Protein Z-dependent protease inhibitor OS=Homo sapiens OX=9606 GN=SERPINA10 PE=1 SV=1
0	0	0	0	0	0	0	0	0	0	0	0	0	0	0	0	0	0	0	0	0	0	0	0	0	0	0	0	0	0	0	0	0	Q9UKN7;A0A087WYA1	sp|Q9UKN7|MYO15_HUMAN Unconventional myosin-XV OS=Homo sapiens OX=9606 GN=MYO15A PE=1 SV=2;tr|A0A087WYA1|A0A087WYA1_HUMAN Unconventional myosin-XV OS=Homo sapiens OX=9606 GN=MYO15A PE=1 SV=1
0	0	0	0	0	0	0	0	0	0	0	0	0	0	0	0	0	0	0	0	0	0	0	0	0	0	0	0	0	0	0	0	0	Q9Y490	sp|Q9Y490|TLN1_HUMAN Talin-1 OS=Homo sapiens OX=9606 GN=TLN1 PE=1 SV=3
0	0	72894000	0	0	0	0	0	0	0	0	0	0	0	0	62651000	0	487660000	0	0	0	0	0	0	0	0	0	167430000	0	0	0	0	0	Q9Y618;C9JQE8;C9JE98;C9J0Q5;C9J330;C9J7T7;A0A384DVL6	sp|Q9Y618|NCOR2_HUMAN Nuclear receptor corepressor 2 OS=Homo sapiens OX=9606 GN=NCOR2 PE=1 SV=3;tr|C9JQE8|C9JQE8_HUMAN Nuclear receptor corepressor 2 (Fragment) OS=Homo sapiens OX=9606 GN=NCOR2 PE=1 SV=1;tr|C9JE98|C9JE98_HUMAN Nuclear receptor corepressor
20440000	34533000	124870000	17818000	10136000	21022000	55763000	15399000	10928000	31874000	12463000	7776000	29438000	0	19781000	38652000	25179000	6316900	14078000	12512000	29628000	2778500	160160000	15705000	0	60724000	30901000	84869000	30459000	23607000	5883200	30388000	27316000	Q9Y6R7;A0A087WXI2;A0A087WUZ2	sp|Q9Y6R7|FCGBP_HUMAN IgGFc-binding protein OS=Homo sapiens OX=9606 GN=FCGBP PE=1 SV=3;tr|A0A087WXI2|A0A087WXI2_HUMAN IgGFc-binding protein OS=Homo sapiens OX=9606 GN=FCGBP PE=1 SV=3

## Sheet: 135 expressed at 70% of samples
CT(1)	CT(2)	CT(3)	CT(4)	CT(5)	CT(6)	CT(7)	CT(8)	CT(9)	CT(10)	IPMN(1)	IPMN(2)	IPMN(3)	IPMN(4)	IPMN(5)	IPMN(6)	IPMN(7)	PDAC-S(1)	PDAC-S(2)	PDAC-S(3)	PDAC-S(4)	PDAC-S(5)	PDAC-F(1)	PDAC-F(2)	PDAC-F(3)	PDAC-F(4)	PDAC-G(1)	PDAC-G(2)	PDAC-G(3)	PDAC-G(4)	PDAC-G(5)	PDAC-G(6)	PDAC-G(7)	T: Protein IDs	T: Fasta headers
0.101873	0.555497	0.235548	0.758339	1.11393	-0.418646	-1.36051	-1.73034	0.493663	-0.775184	-0.959319	0.0398964	0.111057	-1.84112	-0.775443	-0.713024	1.47502	0.25828	-0.100998	-0.419311	-0.946381	0.80185	-0.218128	2.46619	1.53788	-0.741384	-0.171219	0.382355	1.72323	-0.98136	-1.36116	-1.1543	0.772093	A0A075B6I9	sp|A0A075B6I9|LV746_HUMAN Immunoglobulin lambda variable 7-46 OS=Homo sapiens OX=9606 GN=IGLV7-46 PE=3 SV=4
-0.489097	-0.522416	2.23342	0.464299	0.59865	-0.214705	-1.71676	0.556645	-1.44427	-1.37668	0.285142	-1.11542	-1.07318	-1.60015	-0.648441	0.68226	-0.118945	1.4634	-0.338683	-0.0757843	0.346246	-0.638445	1.30092	1.95302	0.465809	-0.234698	0.415023	0.98334	0.346044	0.66636	-1.38938	0.605105	-0.36863	A0A075B6K4	sp|A0A075B6K4|LV310_HUMAN Immunoglobulin lambda variable 3-10 OS=Homo sapiens OX=9606 GN=IGLV3-10 PE=3 SV=2
-0.51918	-0.646475	1.37731	-0.435856	-0.210155	-0.284896	-0.888758	0.759466	-0.938537	-0.547792	-1.12955	-0.518948	-1.41515	-1.25904	-0.993417	-0.0693242	-1.61215	1.39819	0.669946	0.477962	-0.186811	-0.111838	1.22342	0.508668	1.63666	2.0883	0.318202	2.16175	-0.23247	0.047071	-1.99927	0.0548176	-0.721421	A0A075B6K5	sp|A0A075B6K5|LV39_HUMAN Immunoglobulin lambda variable 3-9 OS=Homo sapiens OX=9606 GN=IGLV3-9 PE=3 SV=1
0.13889	-0.669128	0.941206	0.119687	0.149499	-2.05858	-0.414523	-1.07339	-1.81523	0.030538	1.11361	-1.74149	0.52243	0.807551	0.557251	0.517887	0.181345	1.61979	0.255751	0.930311	1.25428	-1.64947	0.83905	0.985615	-2.79854	-0.454505	0.333307	-0.530646	0.225336	-0.0429297	-2.03818	0.754058	0.210694	A0A0A0MS15	sp|A0A0A0MS15|HV349_HUMAN Immunoglobulin heavy variable 3-49 OS=Homo sapiens OX=9606 GN=IGHV3-49 PE=3 SV=1
-0.119606	-1.32019	-0.822033	0.314178	0.341126	-0.607162	0.50136	0.260416	0.477044	-2.4652	0.165303	-0.929611	-1.28566	-0.0990674	0.754487	-0.243539	0.69493	-0.459469	0.455147	-0.996146	1.73262	0.208465	0.265369	2.59518	-2.81937	-0.753597	-0.812825	1.53124	0.301651	0.546803	-0.763466	1.20006	-0.667807	A0A0B4J1V0	sp|A0A0B4J1V0|HV315_HUMAN Immunoglobulin heavy variable 3-15 OS=Homo sapiens OX=9606 GN=IGHV3-15 PE=3 SV=1
-1.22187	-1.43038	0.518538	-1.61753	-0.100413	-0.0529505	-3.0726	0.29564	-2.20705	-1.95396	-0.175003	-1.35463	-0.00468926	-0.326769	-0.864026	-0.943378	0.443866	0.653507	1.2149	1.09159	0.877701	-0.0304575	-0.953384	1.23456	1.06997	0.911208	-1.13399	0.592549	0.000583445	1.59249	0.675854	1.10337	-1.08167	A0A0B4J1V2	sp|A0A0B4J1V2|HV226_HUMAN Immunoglobulin heavy variable 2-26 OS=Homo sapiens OX=9606 GN=IGHV2-26 PE=3 SV=1
0.247663	0.596898	-1.32331	-0.283727	-0.643039	-0.66709	-0.269237	0.516751	-1.39133	-0.615474	1.0012	-1.66076	-0.644235	-0.452223	-0.375309	-0.14992	-0.181891	-0.00831447	-0.454821	-1.25968	2.46913	-0.350719	0.0914841	2.14405	2.09295	0.0844632	1.05545	1.02869	0.969315	-0.756825	-0.687305	0.434018	-0.556851	A0A0B4J1X5	sp|A0A0B4J1X5|HV374_HUMAN Immunoglobulin heavy variable 3-74 OS=Homo sapiens OX=9606 GN=IGHV3-74 PE=3 SV=1
-0.989786	0.300383	1.35071	-1.34397	-0.405552	-0.696305	-0.912209	-0.431979	-1.76455	-0.128306	-1.44267	0.147248	-0.229579	-1.97013	0.768775	0.828751	0.256008	0.984525	-1.62685	0.754668	1.40062	-0.246568	1.62369	0.816983	0.946327	0.786091	1.25771	1.25455	0.182611	0.036989	-0.810883	-0.395743	-0.301557	A0A0C4DH34	sp|A0A0C4DH34|HV428_HUMAN Immunoglobulin heavy variable 4-28 OS=Homo sapiens OX=9606 GN=IGHV4-28 PE=3 SV=1
0.23651	-0.289649	-1.34115	-0.196998	0.465833	0.112142	0.26179	0.164064	-2.01426	0.213946	-1.14229	-1.80153	-0.904855	-1.68705	-0.438715	-1.07888	0.595847	1.32947	-0.416376	-0.60424	0.968219	-0.325474	0.593647	2.05584	0.61939	0.900275	2.3409	0.346515	0.233331	0.366677	-0.337267	-0.0270971	0.801424	A0A0C4DH38	sp|A0A0C4DH38|HV551_HUMAN Immunoglobulin heavy variable 5-51 OS=Homo sapiens OX=9606 GN=IGHV5-51 PE=3 SV=1
0.163587	-0.368337	-1.01959	-0.253277	-0.0818038	-0.698678	4.55248	-0.556061	-1.46268	-0.632107	-0.793811	-0.796352	0.332167	-0.168126	-0.0209501	-0.814138	0.522887	0.283156	-0.233949	-0.272069	0.587816	-0.307173	-0.685362	0.314799	0.455816	0.264687	0.514334	0.53536	-0.893137	0.86829	-0.138212	0.840919	-0.0404911	A0A0C4DH67;A0A0C4DH69	sp|A0A0C4DH67|KV108_HUMAN Immunoglobulin kappa variable 1-8 OS=Homo sapiens OX=9606 GN=IGKV1-8 PE=3 SV=1;sp|A0A0C4DH69|KV109_HUMAN Immunoglobulin kappa variable 1-9 OS=Homo sapiens OX=9606 GN=IGKV1-9 PE=3 SV=1
-0.12398	-0.454125	-0.464306	-0.611529	1.33289	-0.545764	-0.921767	-0.785111	-0.702042	-1.49327	-1.49732	-1.59866	-0.0912006	-1.96419	-0.560293	2.12964	1.38057	-0.044524	-0.6433	0.000947606	-0.497996	-0.00195431	0.36472	0.792522	0.775273	0.0277166	0.132006	2.50653	-0.0468258	0.17022	-2.55884	1.71642	-0.245479	A0A0C4DH68;A0A075B6R9	sp|A0A0C4DH68|KV224_HUMAN Immunoglobulin kappa variable 2-24 OS=Homo sapiens OX=9606 GN=IGKV2-24 PE=3 SV=1;sp|A0A075B6R9|KVD24_HUMAN Probable non-functional immunoglobulin kappa variable 2D-24 OS=Homo sapiens OX=9606 GN=IGKV2D-24 PE=1 SV=1
0.405785	0.527323	-0.0911627	-0.721877	-1.20111	-0.283623	-0.789365	0.447419	-0.563246	-0.72504	-0.785018	-1.06163	-0.738823	-1.54553	-0.558962	0.223544	1.30531	-0.376484	-0.124217	-1.66966	1.72767	-0.611467	0.657865	1.25754	-2.29752	0.959751	0.838462	1.34557	0.762683	1.63241	-1.07192	1.75625	-0.928456	A0A0J9YY99	tr|A0A0J9YY99|A0A0J9YY99_HUMAN Ig-like domain-containing protein (Fragment) OS=Homo sapiens OX=9606 PE=1 SV=1
0.565077	-0.0144586	-0.0296287	0.47178	-0.158667	-1.01564	3.15956	-0.390937	-0.997374	0.229654	-0.906242	-0.977621	-0.386211	-1.66403	-0.756812	0.478954	0.916632	2.16636	-0.396908	0.293006	-0.64345	-0.819094	-0.497284	0.744313	0.657693	-0.509346	0.457511	1.48465	-0.278862	-0.0282149	-1.40398	0.784527	-0.534964	A0A2Q2TTZ9;P01594;P01593	tr|A0A2Q2TTZ9|A0A2Q2TTZ9_HUMAN Immunoglobulin kappa variable 1-33 OS=Homo sapiens OX=9606 GN=IGKV1D-33 PE=1 SV=1;sp|P01594|KV133_HUMAN Immunoglobulin kappa variable 1-33 OS=Homo sapiens OX=9606 GN=IGKV1-33 PE=1 SV=2;sp|P01593|KVD33_HUMAN Immunoglobulin kap
-0.0939321	0.171237	1.61414	-0.0884024	0.802248	0.548009	0.125738	0.81048	-0.172521	-0.520052	-1.04039	-0.403666	-0.0496261	-1.07472	0.0582463	0.782397	-0.5731	-0.561679	-0.161165	0.868189	0.432282	-1.05726	0.837164	-4.11911	-0.120708	0.219758	1.64365	0.507701	0.064641	0.883642	0.0496945	0.0675869	-0.45048	A0A3B3ISR2;B4DPQ0;P00736;F5H2D0;A0A3B3ITU4;F5H1V0;F5H6Y3;F5H3N3;F5H1N6;F5GWL0;F5H3A3	tr|A0A3B3ISR2|A0A3B3ISR2_HUMAN Complement subcomponent C1r OS=Homo sapiens OX=9606 GN=C1R PE=1 SV=1;tr|B4DPQ0|B4DPQ0_HUMAN Complement subcomponent C1r OS=Homo sapiens OX=9606 GN=C1R PE=1 SV=1;sp|P00736|C1R_HUMAN Complement C1r subcomponent OS=Homo sapiens
0.350438	0.570653	-0.766455	-0.545516	0.163371	-0.991661	-0.113333	-0.17855	-0.358979	-0.63057	0.0792849	-0.300948	0.040815	-1.11091	-0.203941	0.309513	1.10833	1.3375	-0.778377	0.0532033	0.512758	-0.595397	0.969704	1.16433	-2.84108	-1.026	1.0616	2.50072	-0.0586261	0.0244528	-1.618	1.24986	0.621805	A0A4W8ZXM2;A0A0B4J1Y9	tr|A0A4W8ZXM2|A0A4W8ZXM2_HUMAN Immunoglobulin heavy variable 3-72 OS=Homo sapiens OX=9606 GN=IGHV3-72 PE=1 SV=1;sp|A0A0B4J1Y9|HV372_HUMAN Immunoglobulin heavy variable 3-72 OS=Homo sapiens OX=9606 GN=IGHV3-72 PE=3 SV=1
0.302549	-0.0875935	-1.58333	-0.260688	0.271245	0.929266	0.295113	-0.525668	0.101582	-0.194607	-0.545381	-1.85276	0.327534	-0.543295	-0.616068	-0.362153	1.90219	-1.15658	-1.32386	-1.44333	0.275629	-1.60929	0.520195	1.47742	0.268855	0.008003	1.04463	1.44556	-0.381658	0.823984	-2.07879	2.03325	0.45928	A0A5H1ZRS2;A0A075B6P5;P01615	tr|A0A5H1ZRS2|A0A5H1ZRS2_HUMAN Immunoglobulin kappa variable 2D-28 OS=Homo sapiens OX=9606 GN=IGKV2D-28 PE=1 SV=1;sp|A0A075B6P5|KV228_HUMAN Immunoglobulin kappa variable 2-28 OS=Homo sapiens OX=9606 GN=IGKV2-28 PE=3 SV=1;sp|P01615|KVD28_HUMAN Immunoglobuli
-0.137304	0.62265	1.72363	0.283076	-0.402492	-1.09548	-0.879969	0.0318934	-1.81193	-1.24587	-0.903571	0.493149	-0.265222	-1.83261	-0.748711	-0.436836	-0.670837	-1.89281	0.0522166	0.00823638	1.31777	-1.81469	0.980151	-0.0514793	-3.14494	0.433779	2.25725	1.31226	0.172063	0.569704	0.204654	1.16791	-1.08511	B1AHL2;B1AHM7;B1AHM9;H7C1M6;B1AHN3;B1AHM6;B1AHM8	tr|B1AHL2|B1AHL2_HUMAN Fibulin-1 OS=Homo sapiens OX=9606 GN=FBLN1 PE=1 SV=1
-0.553232	-1.42794	-0.0197061	-0.479811	-0.389077	0.514305	-2.2566	-0.618116	0.187704	-0.650334	0.349229	2.01164	0.265275	1.06202	1.19604	0.466184	0.655119	1.48518	1.22652	1.21311	-1.3813	0.765286	-1.37076	-0.119074	-1.09104	0.624804	-1.41998	-0.648414	0.284006	0.236395	0.261166	-1.12993	0.751311	B4E1Z4;E7ETN3;P00751;A0A0G2JH38;H7C5H1;A0A0G2JJ82;C9JRT3;A0A0G2JHM4;F2Z3N2;H7C526;F8WCJ9;Q5ST52;C9JYQ5;A0A0G2JI59;CON__Q3KUS7;A0A0G2JJM0;A2ABG0	tr|B4E1Z4|B4E1Z4_HUMAN C3/C5 convertase OS=Homo sapiens OX=9606 PE=1 SV=1;tr|E7ETN3|E7ETN3_HUMAN C3/C5 convertase OS=Homo sapiens OX=9606 PE=1 SV=1;sp|P00751|CFAB_HUMAN Complement factor B OS=Homo sapiens OX=9606 GN=CFB PE=1 SV=2
-0.27345	-0.576872	0.298153	0.561615	-0.869206	-0.643404	-2.01123	-0.0269684	-1.88437	-0.106239	0.098935	-0.505388	0.790245	-1.11122	-0.983014	0.537417	0.965879	2.08664	-0.632213	1.88393	0.664131	-0.170391	-0.52249	1.93197	1.94333	-0.678961	0.113278	-0.216885	-0.200064	0.232201	0.209095	-0.939836	0.0353934	B9A064;A0A0B4J231;A0A5H1ZRQ4;P0CG04	sp|B9A064|IGLL5_HUMAN Immunoglobulin lambda-like polypeptide 5 OS=Homo sapiens OX=9606 GN=IGLL5 PE=2 SV=2;tr|A0A0B4J231|A0A0B4J231_HUMAN Immunoglobulin lambda-like polypeptide 5 OS=Homo sapiens OX=9606 GN=IGLL5 PE=1 SV=1;tr|A0A5H1ZRQ4|A0A5H1ZRQ4_HUMAN Immu
0.285702	0.167835	1.09317	0.399741	0.202782	0.260502	1.38051	0.183275	0.30936	-0.0340301	0.80285	-0.797436	-0.620684	0.37009	-1.13963	-1.87334	-1.0723	0.982286	0.922495	-0.571977	-0.566998	-0.660208	-0.0404367	-0.460069	-3.63239	0.455049	-0.354185	0.920101	0.0407901	0.0270349	1.0644	0.760304	1.19541	C9JF17;P05090;C9JX71;F8WBT9	tr|C9JF17|C9JF17_HUMAN Apolipoprotein D (Fragment) OS=Homo sapiens OX=9606 GN=APOD PE=1 SV=1;sp|P05090|APOD_HUMAN Apolipoprotein D OS=Homo sapiens OX=9606 GN=APOD PE=1 SV=1
-0.533345	0.928185	-0.534105	-0.0473116	0.374565	0.865985	-0.892682	-1.04982	0.563646	-0.804166	-0.403719	0.224966	-0.175505	0.0029509	1.19784	-0.647924	-1.50055	0.657528	0.669805	2.10687	1.4449	-0.481126	0.526585	-0.860632	0.983149	-0.251375	-0.591643	1.27071	-0.115798	-0.135051	-3.21871	-0.1922	0.61797	O14791;B1AH96;B1AH94	sp|O14791|APOL1_HUMAN Apolipoprotein L1 OS=Homo sapiens OX=9606 GN=APOL1 PE=1 SV=5
0.49398	0.961431	-0.502113	0.802222	-0.629866	-0.5962	0.52334	-0.832765	0.00384989	0.141381	-1.51352	-1.67398	-0.720794	-0.379094	-1.40865	0.0129907	1.00038	-0.658982	1.35111	-2.49313	0.325167	0.0523175	0.681928	1.39285	0.926898	-1.28975	1.52821	0.777235	-0.262383	1.54139	-0.310324	0.675703	0.0791685	O43866	sp|O43866|CD5L_HUMAN CD5 antigen-like OS=Homo sapiens OX=9606 GN=CD5L PE=1 SV=1
-0.181993	-1.30415	2.34372	-0.153216	0.541544	-0.24171	1.02446	-0.109532	-0.325217	-0.620338	0.338108	-1.22968	0.182004	0.371227	-0.0648632	1.53552	-1.33474	-0.626841	-0.603497	0.251602	-1.14923	-0.57674	0.556964	-1.21986	0.741232	-2.17578	0.707132	1.68819	-0.152258	0.211733	0.142674	1.91747	-0.483933	O75636	sp|O75636|FCN3_HUMAN Ficolin-3 OS=Homo sapiens OX=9606 GN=FCN3 PE=1 SV=2
-0.247899	0.312016	0.542957	-1.25857	-0.0776567	1.64376	0.877891	0.524843	0.358822	-0.723899	0.700918	-2.18414	-1.4139	0.0580454	-0.0618426	-0.553016	-1.56474	0.670857	-0.575523	0.954412	1.26947	-1.10934	1.17793	0.0901222	-0.268012	-0.513307	-2.22896	-0.222573	-2.22169	0.464638	-0.25899	1.17397	0.57543	O95445;Q5SRP5	sp|O95445|APOM_HUMAN Apolipoprotein M OS=Homo sapiens OX=9606 GN=APOM PE=1 SV=2;tr|Q5SRP5|Q5SRP5_HUMAN Apolipoprotein M OS=Homo sapiens OX=9606 GN=APOM PE=1 SV=1
-0.6691	-1.32941	-0.797175	-0.48486	-0.951945	0.0910586	-1.9172	-0.76035	-0.0266123	-1.02697	-0.431113	0.766651	-1.14857	0.667493	2.19519	-0.240559	0.317442	1.2368	-0.807644	2.20203	0.129831	0.355568	0.702709	0.878576	1.09496	0.739873	-1.33419	0.777493	0.253132	0.736586	0.347823	-1.35293	-0.214595	P00450	sp|P00450|CERU_HUMAN Ceruloplasmin OS=Homo sapiens OX=9606 GN=CP PE=1 SV=1
0.0585161	0.191696	-0.464521	0.338449	0.201419	-2.33397	-1.78635	0.305735	0.969287	-0.0205901	0.670646	1.71229	-0.188299	1.64837	0.32299	0.0885203	0.857919	0.452132	0.509228	1.34887	-0.668919	1.1354	1.11859	-0.279298	-1.64903	0.110318	-0.700083	-0.828989	-0.100928	-0.187942	-1.72898	-1.55974	0.457262	P00734;E9PIT3;C9JV37	sp|P00734|THRB_HUMAN Prothrombin OS=Homo sapiens OX=9606 GN=F2 PE=1 SV=2;tr|E9PIT3|E9PIT3_HUMAN Activation peptide fragment 1 OS=Homo sapiens OX=9606 GN=F2 PE=1 SV=1
0.0891585	-0.69404	0.323777	-0.271844	-0.517917	0.0350995	-1.63529	-0.174487	0.331148	-0.507551	1.0052	0.638987	1.03771	1.12744	-0.107658	-0.0840719	0.945057	0.567638	0.676384	-0.0749081	-0.314552	0.335329	-3.14547	0.208543	0.302114	0.521805	0.580431	-2.64571	-1.01884	0.267523	0.0081548	1.85955	0.331312	P00738;J3QR68;H0Y300;A0A0C4DGL8;J3QLC9;A0A087WU08;H3BS21;J3KRH2;J3KTC3;J3KSV1;J3QQI8;H3BMJ7	sp|P00738|HPT_HUMAN Haptoglobin OS=Homo sapiens OX=9606 GN=HP PE=1 SV=1;tr|J3QR68|J3QR68_HUMAN Haptoglobin (Fragment) OS=Homo sapiens OX=9606 GN=HP PE=1 SV=1;tr|H0Y300|H0Y300_HUMAN Haptoglobin OS=Homo sapiens OX=9606 GN=HP PE=1 SV=4;tr|A0A0C4DGL8|A0A0C4DGL
-0.23744	0.294253	-0.602928	0.322567	-0.0552489	0.643239	0.227209	-2.17477	-0.485557	-0.415377	-1.96145	0.127552	-0.319891	-0.598299	1.27061	0.238587	-1.33352	0.67986	0.599569	0.603112	2.0793	-1.01635	0.148399	-0.649113	-0.0917438	-0.177071	0.816379	1.24289	0.592835	1.47575	-2.32459	0.898248	0.182975	P00739;A0A0A0MRD9	sp|P00739|HPTR_HUMAN Haptoglobin-related protein OS=Homo sapiens OX=9606 GN=HPR PE=2 SV=2;tr|A0A0A0MRD9|A0A0A0MRD9_HUMAN Haptoglobin-related protein OS=Homo sapiens OX=9606 GN=HPR PE=1 SV=1
0.473379	1.24264	-2.88847	0.819921	0.201079	0.0489335	-0.450392	0.859432	0.204258	0.175371	-0.544934	0.959512	0.26891	-0.905864	0.192791	0.581742	0.307149	-1.58349	-0.778577	-1.23582	0.881839	0.0404525	2.3362	-0.187134	0.455751	0.427051	1.6057	-1.14669	-0.996581	0.0816561	-0.22199	-1.15263	-0.0711946	P00747;Q5TEH5;A6PVI2;Q15195;Q02325	sp|P00747|PLMN_HUMAN Plasminogen OS=Homo sapiens OX=9606 GN=PLG PE=1 SV=2
-0.767371	-0.76309	-0.478491	-0.564127	-0.20639	0.186248	-1.34117	-0.761921	0.263297	-1.38273	1.09788	2.07076	-0.378226	1.69686	-0.473265	-0.286354	0.3256	2.2304	0.532316	0.962084	-1.06299	1.24509	-0.496872	0.257249	-2.11654	-0.132312	-1.09547	-0.0578949	0.313001	0.916025	-0.0633937	-0.556027	0.887829	P01008;Q8TCE1;CON__P41361	sp|P01008|ANT3_HUMAN Antithrombin-III OS=Homo sapiens OX=9606 GN=SERPINC1 PE=1 SV=1
-0.321004	-2.06579	-0.480614	-1.02949	-0.360664	-0.105603	-1.38837	-0.926866	-0.295661	-0.407158	0.503705	0.968863	0.586835	1.68652	0.11028	-0.313673	0.96204	1.72478	0.420277	1.45111	-1.09619	1.41816	-0.160159	0.687499	-1.65546	0.0891463	-1.25258	0.498911	0.314074	1.2605	-0.731579	-1.04057	0.948742	P01009	sp|P01009|A1AT_HUMAN Alpha-1-antitrypsin OS=Homo sapiens OX=9606 GN=SERPINA1 PE=1 SV=3
-0.834362	-1.23948	0.561889	-0.662074	-0.569321	0.110847	-1.88518	-0.680949	-0.0588377	-0.380218	0.260699	0.584299	0.94878	1.13893	-0.133309	-0.860846	1.12285	1.76948	0.679188	1.19424	-0.654503	1.16094	-0.410125	0.590608	-2.84651	-0.0472446	-0.667633	0.677905	0.84117	0.845224	-0.820207	-0.714812	0.978558	P01011;G3V595;G3V3A0;A0A087WY93	sp|P01011|AACT_HUMAN Alpha-1-antichymotrypsin OS=Homo sapiens OX=9606 GN=SERPINA3 PE=1 SV=2;tr|G3V595|G3V595_HUMAN Alpha-1-antichymotrypsin (Fragment) OS=Homo sapiens OX=9606 GN=SERPINA3 PE=1 SV=3;tr|G3V3A0|G3V3A0_HUMAN Alpha-1-antichymotrypsin OS=Homo sap
-0.391987	-0.953473	-0.0245894	-0.533658	-0.197385	0.00134755	-1.00262	0.0138851	0.536728	-0.720198	1.67489	2.02321	-0.427696	1.63994	0.790284	0.283831	1.21971	1.41642	0.946076	1.06804	0.0710744	0.419001	-0.670337	-0.581818	-1.85372	-0.605448	-1.98968	-0.422941	0.450468	0.00576596	-1.0883	-1.52233	0.425518	P01019	sp|P01019|ANGT_HUMAN Angiotensinogen OS=Homo sapiens OX=9606 GN=AGT PE=1 SV=1
1.77446	0.0399236	0.601139	1.03955	-1.24424	-0.361324	-2.86182	-0.393488	-1.04945	-0.919545	0.18337	-0.151514	0.800749	0.306377	-2.06765	-0.91402	0.100929	0.774301	0.421484	1.18711	0.298433	1.2618	0.27241	0.860083	0.369766	-0.610792	1.56856	0.6419	-0.825218	0.168402	-0.271345	-0.798248	-0.202104	P01023;H0YFH1;F8W7L3	sp|P01023|A2MG_HUMAN Alpha-2-macroglobulin OS=Homo sapiens OX=9606 GN=A2M PE=1 SV=3
0.378389	0.746318	1.70427	0.343949	0.24964	0.612947	1.89009	0.463101	-0.331084	-0.147382	-1.10967	-0.903586	-0.573512	-1.30495	0.446025	1.61345	-0.886335	-0.291142	-1.5957	0.362139	0.326076	-1.03332	0.502573	-1.75036	0.820268	0.624254	0.336312	-0.951983	-0.407509	-0.0610205	1.06988	1.00251	-2.14463	P01024;M0QYC8;M0QXZ3;M0R0Q9;M0R1Q1;O95568	sp|P01024|CO3_HUMAN Complement C3 OS=Homo sapiens OX=9606 GN=C3 PE=1 SV=2
0.640662	0.841626	2.72065	0.248667	-0.463069	-0.175315	1.01215	0.0118545	-0.454957	0.10735	-1.96997	-0.521224	-0.508181	-2.08089	-0.322152	0.0700252	-0.649934	-1.24488	-1.38827	0.555202	0.245034	-0.606898	1.04214	0.324193	0.147515	0.0289262	-0.0591111	2.19568	1.12463	-0.116774	0.138023	0.14922	-1.04191	P01031;CON__Q1A7A4	sp|P01031|CO5_HUMAN Complement C5 OS=Homo sapiens OX=9606 GN=C5 PE=1 SV=4
-1.10038	-1.12979	-0.358456	-0.538035	0.0330855	0.454062	-1.1411	-0.91027	-0.0499773	-1.04936	0.623112	1.69816	-0.382981	1.2304	0.253715	0.141074	0.630036	1.60372	0.912694	1.77267	-1.38614	1.79435	-0.110315	-0.0729265	-1.98184	-0.470535	-1.31841	-0.481555	0.359799	0.381429	-0.571947	-0.169743	1.33546	P01042;CON__P01045-1;CON__Q2KJ62;CON__P01044-1	sp|P01042|KNG1_HUMAN Kininogen-1 OS=Homo sapiens OX=9606 GN=KNG1 PE=1 SV=2
1.13648	-0.0204522	0.640899	0.178775	0.277963	-0.714571	0.143708	-1.49663	0.0172622	-0.529565	-1.178	-0.826911	-0.655949	-0.136364	-2.02324	-0.735567	0.833616	-0.0844479	1.14257	-1.75221	0.361759	0.148578	-0.442059	1.2894	0.734418	-1.77717	1.88932	1.50678	-0.13567	1.04865	-0.327608	1.45903	0.0272011	P01591;D6RD17;D6RHJ6;C9JA05	sp|P01591|IGJ_HUMAN Immunoglobulin J chain OS=Homo sapiens OX=9606 GN=JCHAIN PE=1 SV=4;tr|D6RD17|D6RD17_HUMAN Immunoglobulin J chain (Fragment) OS=Homo sapiens OX=9606 GN=JCHAIN PE=1 SV=8;tr|D6RHJ6|D6RHJ6_HUMAN Immunoglobulin J chain (Fragment) OS=Homo sap
1.7598	0.0991944	0.847712	0.0804435	0.832677	-0.0543821	-3.11619	-0.329789	-1.13132	0.396062	-0.567935	-1.40147	-0.999228	-1.23798	-1.65892	-0.0116866	1.28136	1.49681	-0.909932	-0.0956529	0.0149906	-1.06778	-0.587956	2.19197	-0.809356	0.895872	0.300849	1.15382	-0.243828	-0.799843	-1.14699	0.888187	0.814307	P01599	sp|P01599|KV117_HUMAN Immunoglobulin kappa variable 1-17 OS=Homo sapiens OX=9606 GN=IGKV1-17 PE=1 SV=2
0.686515	0.243134	2.17947	-0.152503	-0.577522	-0.651144	0.859859	-1.08734	-1.24408	-0.389724	-1.02475	-1.94876	-0.931433	-1.01162	0.663415	-1.14173	0.385393	0.954691	0.15219	0.149345	0.189363	-0.986256	0.773749	0.70695	-0.562976	1.69435	0.711699	2.31695	0.677017	-0.0857518	-0.611065	-0.0935033	-0.843936	P01602	sp|P01602|KV105_HUMAN Immunoglobulin kappa variable 1-5 OS=Homo sapiens OX=9606 GN=IGKV1-5 PE=1 SV=2
0.409328	-0.161991	-0.287085	0.421321	-0.924547	-1.03553	0.293109	-0.230729	-1.45276	-0.808038	-0.302379	-1.84425	-0.269202	-1.37127	-0.0618935	0.391869	0.699352	1.98089	-0.560343	1.50517	0.575717	-0.778983	0.000441112	0.166696	1.46646	-0.074958	0.611977	2.0269	0.777935	-0.025936	-1.88451	1.39334	-0.646091	P01619	sp|P01619|KV320_HUMAN Immunoglobulin kappa variable 3-20 OS=Homo sapiens OX=9606 GN=IGKV3-20 PE=1 SV=2
-0.0291183	-0.685193	0.315738	-0.112657	-0.933902	-1.04488	0.137447	-0.614623	-1.61929	-1.11392	-0.224229	-0.477255	-0.0223182	-0.876365	-0.666761	0.143627	1.31288	1.35432	-0.384509	0.800043	0.200128	0.682933	0.752494	0.555816	2.71852	-0.528574	0.683411	2.00631	-0.23324	-0.546745	-2.11869	0.91228	-0.343669	P01624;A0A0C4DH55;A0A0C4DH90	sp|P01624|KV315_HUMAN Immunoglobulin kappa variable 3-15 OS=Homo sapiens OX=9606 GN=IGKV3-15 PE=1 SV=2;sp|A0A0C4DH55|KVD07_HUMAN Immunoglobulin kappa variable 3D-7 OS=Homo sapiens OX=9606 GN=IGKV3D-7 PE=3 SV=5;tr|A0A0C4DH90|A0A0C4DH90_HUMAN Immunoglobulin
-0.691257	-0.0416128	0.510729	0.304052	-1.20762	-0.856525	0.820122	0.439661	-2.3325	0.304594	-0.798591	0.158406	-0.565921	-1.31349	-0.0443637	1.24403	1.112	0.00972565	-1.47337	1.09129	0.653497	-0.773031	0.704164	1.26285	1.98431	0.402882	0.228797	0.987116	-0.809912	0.981914	-1.46863	0.413557	-1.23685	P01700	sp|P01700|LV147_HUMAN Immunoglobulin lambda variable 1-47 OS=Homo sapiens OX=9606 GN=IGLV1-47 PE=1 SV=2
0.455021	-0.388714	-2.20547	0.665847	-0.160745	-1.41041	0.156082	0.262317	-0.594398	-0.98735	-0.917663	-0.925725	-0.806183	-0.000650046	-0.156086	0.263071	1.43537	0.604779	-1.39401	-1.06457	0.736729	-1.34935	1.05795	1.40276	0.908863	0.278813	1.581	1.40117	1.49142	-0.807315	-2.17953	-1.02893	0.147023	P01701	sp|P01701|LV151_HUMAN Immunoglobulin lambda variable 1-51 OS=Homo sapiens OX=9606 GN=IGLV1-51 PE=1 SV=2
-0.798232	-1.2673	-0.40614	-0.677049	-0.48123	-1.00605	-2.61871	0.410018	-1.74068	-0.872902	0.807059	-2.14002	-0.661728	-0.722914	-0.454984	-1.30909	1.1043	0.577828	-0.201708	-0.0733455	1.18097	0.190951	-1.24505	2.27399	1.2052	0.91261	0.854385	2.24031	0.0752875	-0.402532	0.0921184	0.620139	-0.224222	P01703	sp|P01703|LV140_HUMAN Immunoglobulin lambda variable 1-40 OS=Homo sapiens OX=9606 GN=IGLV1-40 PE=1 SV=2
1.08104	0.413344	-1.96617	0.0303653	-1.12406	-0.908794	0.678008	-0.321506	-1.93167	-0.716215	-0.162492	-0.873159	-1.3139	-1.78792	-0.30317	-0.402577	2.71225	0.544544	0.925084	0.348165	0.946431	-0.472664	0.412698	-0.0323577	-3.41574	0.826759	-0.291299	0.870321	-0.0373269	0.891628	-1.63823	1.04029	-0.717475	P01704	sp|P01704|LV214_HUMAN Immunoglobulin lambda variable 2-14 OS=Homo sapiens OX=9606 GN=IGLV2-14 PE=1 SV=2
-0.575975	-1.57163	1.91324	-1.21799	-1.15566	-0.480906	-0.361499	-0.859359	-2.10481	-1.48493	-0.712991	-1.94083	-0.998476	-0.356729	-0.245614	-0.168829	0.00261207	0.994628	-0.707011	0.267133	0.619541	-1.14166	-0.491925	2.09176	0.901457	0.715469	-0.723599	1.9295	0.26988	-0.0725843	-3.14416	1.29063	0.846589	P01706	sp|P01706|LV211_HUMAN Immunoglobulin lambda variable 2-11 OS=Homo sapiens OX=9606 GN=IGLV2-11 PE=1 SV=2
-0.296838	-0.627356	1.63733	-0.0151066	-0.756378	0.559915	-0.481885	1.0307	-2.49317	0.994684	-0.2887	-0.440478	0.0615356	-0.2424	-0.752881	0.852839	0.749624	-2.03877	0.7839	-1.23981	-0.393454	1.17643	-0.192276	1.41583	1.67342	0.00122424	-0.185211	1.11344	-0.0543046	0.0263302	0.541395	-1.67206	-0.447499	P01714	sp|P01714|LV319_HUMAN Immunoglobulin lambda variable 3-19 OS=Homo sapiens OX=9606 GN=IGLV3-19 PE=1 SV=2
-0.0042757	-0.196496	-0.141804	-0.884558	0.557121	-1.24184	-0.903448	0.213543	0.14829	0.392624	-1.30165	-0.430805	-0.427305	-1.6302	-0.732257	-0.795686	1.43111	-0.533462	0.753018	-1.43369	-0.248973	-0.244888	0.137747	3.38953	1.29418	-0.189923	1.15804	-0.250573	0.691781	-0.737865	0.755076	0.485589	0.922055	P01718	sp|P01718|LV327_HUMAN Immunoglobulin lambda variable 3-27 OS=Homo sapiens OX=9606 GN=IGLV3-27 PE=1 SV=2
1.19025	-1.09191	-0.817811	-0.466453	-0.715774	0.855269	-0.195005	0.00898597	-1.65135	-0.674676	1.30404	-1.48236	0.325335	-1.45826	-1.47963	-0.0804978	0.562254	-0.731202	0.408478	-1.39881	1.00931	0.164679	-0.402292	1.56318	-2.98847	1.66599	1.41239	0.218386	0.506247	-0.160046	-1.54133	0.457016	1.23735	P01742	sp|P01742|HV169_HUMAN Immunoglobulin heavy variable 1-69 OS=Homo sapiens OX=9606 GN=IGHV1-69 PE=1 SV=2
0.813478	0.449027	-0.347127	0.57064	0.927489	-0.849755	-0.14862	-0.166254	-0.254628	0.0812883	-0.834361	-1.35241	-0.255019	-1.32302	0.318531	-0.203036	2.00389	-0.250461	-0.303389	-0.329243	1.19719	-0.381112	0.36195	0.611986	-3.54127	0.360032	0.908856	1.27422	0.802296	-0.0805911	-1.17727	0.983456	0.133244	P01780	sp|P01780|HV307_HUMAN Immunoglobulin heavy variable 3-7 OS=Homo sapiens OX=9606 GN=IGHV3-7 PE=1 SV=2
0.658285	-1.69187	-1.92959	-0.53416	-0.508	-0.819009	-1.43958	0.223073	-0.62296	-0.436785	0.407014	-1.78203	-0.832341	0.810349	0.901607	1.00666	1.63899	-2.17058	0.33502	-1.64725	1.05882	0.237533	0.460627	-0.348959	-3.20133	0.897474	-0.0595451	1.65959	1.09871	-1.03981	-1.12096	0.147511	-0.718796	P01782;P0DP04	sp|P01782|HV309_HUMAN Immunoglobulin heavy variable 3-9 OS=Homo sapiens OX=9606 GN=IGHV3-9 PE=1 SV=2;sp|P0DP04|HV43D_HUMAN Immunoglobulin heavy variable 3-43D OS=Homo sapiens OX=9606 GN=IGHV3-43D PE=3 SV=1
0.983303	0.212217	-0.500272	0.191049	0.132442	-1.51928	1.49459	-0.446764	-0.750024	0.00558785	-1.11852	-0.0331351	0.300136	-1.62337	-0.869495	0.955558	0.902068	1.50693	-1.00567	0.0147861	0.561201	-0.516384	0.181275	-0.0867311	2.47315	-1.11819	1.21416	1.40015	-0.716347	-0.018749	-1.88895	0.0435229	-0.360244	P01834;A0A5H1ZRQ3	sp|P01834|IGKC_HUMAN Immunoglobulin kappa constant OS=Homo sapiens OX=9606 GN=IGKC PE=1 SV=2;tr|A0A5H1ZRQ3|A0A5H1ZRQ3_HUMAN Immunoglobulin kappa constant (Fragment) OS=Homo sapiens OX=9606 GN=IGKC PE=1 SV=1
0.712714	0.548585	0.211217	0.571882	-1.04261	-1.25649	1.96455	0.410875	-1.39711	0.556172	-0.922928	-1.0615	0.229197	-0.996305	-0.364427	1.08348	1.03696	1.81729	-1.06976	-0.890894	0.248179	-1.24165	0.456492	0.0990319	1.70933	-0.466947	0.779524	1.09005	-0.652584	-0.0362929	-1.80433	0.441634	-0.763345	P01857;A0A0A0MS08	sp|P01857|IGHG1_HUMAN Immunoglobulin heavy constant gamma 1 OS=Homo sapiens OX=9606 GN=IGHG1 PE=1 SV=1;tr|A0A0A0MS08|A0A0A0MS08_HUMAN Immunoglobulin heavy constant gamma 1 (Fragment) OS=Homo sapiens OX=9606 GN=IGHG1 PE=1 SV=1
0.234049	-0.609649	-0.297505	0.485732	1.34953	-0.20454	-0.816185	0.155666	-0.530355	-1.95352	-0.772399	-0.136102	0.745571	-0.354053	-0.620268	0.535768	0.512311	1.74916	-1.38783	-0.159853	0.965375	-1.1601	0.248732	0.64646	1.80316	-0.637765	0.99525	1.41146	-0.0918019	-0.387059	-2.69668	0.646654	0.330797	P01859;A0A286YEY4	sp|P01859|IGHG2_HUMAN Immunoglobulin heavy constant gamma 2 OS=Homo sapiens OX=9606 GN=IGHG2 PE=1 SV=2;tr|A0A286YEY4|A0A286YEY4_HUMAN Immunoglobulin heavy constant gamma 2 (Fragment) OS=Homo sapiens OX=9606 GN=IGHG2 PE=1 SV=1
-0.108882	-0.206903	-1.64959	0.780658	0.643042	0.439128	1.62087	0.790994	-0.370621	0.0518322	-2.93511	-1.25928	0.0465752	-1.63526	-0.368448	0.374367	1.0706	-0.881579	0.368366	-1.4396	0.865121	-0.754027	0.584929	0.216035	0.910445	-0.441114	1.566	1.20729	-0.0617253	0.56561	-0.456028	0.393723	0.0725693	P01860;A0A286YES1;A0A4W9A917	sp|P01860|IGHG3_HUMAN Immunoglobulin heavy constant gamma 3 OS=Homo sapiens OX=9606 GN=IGHG3 PE=1 SV=2;tr|A0A286YES1|A0A286YES1_HUMAN Immunoglobulin heavy constant gamma 3 (Fragment) OS=Homo sapiens OX=9606 GN=IGHG3 PE=1 SV=1;tr|A0A4W9A917|A0A4W9A917_HUMAN
0.831643	-0.326217	-0.253803	0.556203	0.626444	-1.07632	0.378966	0.54099	-0.0404404	-0.346095	0.820729	1.22921	1.40066	-1.4954	-0.945449	0.983923	0.397862	-0.231528	-0.141654	0.576808	-0.472007	-0.316814	-1.12603	1.71899	1.92607	-0.515166	0.220634	0.284834	-0.600998	-0.751769	-3.16634	-0.531847	-0.15607	P01861;A0A286YFJ8	sp|P01861|IGHG4_HUMAN Immunoglobulin heavy constant gamma 4 OS=Homo sapiens OX=9606 GN=IGHG4 PE=1 SV=1;tr|A0A286YFJ8|A0A286YFJ8_HUMAN Immunoglobulin heavy constant gamma 4 (Fragment) OS=Homo sapiens OX=9606 GN=IGHG4 PE=1 SV=1
0.502618	1.04618	0.519256	0.547326	-0.810576	-1.14224	0.553672	-1.12516	-0.0909013	-0.2742	-1.60201	-1.92417	-0.935831	-0.508408	-1.91556	-0.413755	1.10444	0.381747	1.05322	-0.776111	0.143736	-0.299192	0.136437	1.47897	1.27552	-1.22776	1.06519	1.89196	-0.306765	1.29658	0.256865	0.308691	-0.209752	P01871	sp|P01871|IGHM_HUMAN Immunoglobulin heavy constant mu OS=Homo sapiens OX=9606 GN=IGHM PE=1 SV=4
1.15942	-1.03929	-0.0143907	-0.00696369	0.953256	0.00410202	-2.62981	-2.52986	-0.0045268	-0.876816	-0.211987	0.00509893	0.621855	0.842621	0.0940954	1.11009	0.640441	-1.22191	0.212362	-0.243766	-0.402103	1.13081	0.76094	-0.231008	1.45203	-1.08535	1.02097	-0.186668	0.857707	0.18492	-1.33348	-0.124245	1.09147	P01876;A0A286YEY1	sp|P01876|IGHA1_HUMAN Immunoglobulin heavy constant alpha 1 OS=Homo sapiens OX=9606 GN=IGHA1 PE=1 SV=2;tr|A0A286YEY1|A0A286YEY1_HUMAN Immunoglobulin heavy constant alpha 1 (Fragment) OS=Homo sapiens OX=9606 GN=IGHA1 PE=1 SV=1
0.759472	-1.07298	-0.441671	-0.370061	0.848877	0.489945	-1.87669	-2.01568	0.296751	-0.629499	1.42232	0.369727	0.710812	1.06396	0.51535	-0.571035	1.19494	-0.813521	0.803672	-0.651407	0.137781	1.35312	-0.575097	0.118596	1.49507	0.122439	-0.0956748	-1.45459	1.15271	-1.07461	-0.344653	-1.81479	0.946425	P01877;A0A286YEY5	sp|P01877|IGHA2_HUMAN Immunoglobulin heavy constant alpha 2 OS=Homo sapiens OX=9606 GN=IGHA2 PE=1 SV=4;tr|A0A286YEY5|A0A286YEY5_HUMAN Immunoglobulin heavy constant alpha 2 (Fragment) OS=Homo sapiens OX=9606 GN=IGHA2 PE=1 SV=1
-0.975389	-1.19342	0.82463	-0.796308	-0.582636	-0.372509	-0.838856	-0.268778	-0.369316	-1.07366	0.0518012	0.269525	-0.991095	0.129958	-0.177889	0.502878	-0.240071	2.25131	-0.442869	2.23086	-0.374772	-0.23744	1.04244	-0.252076	-0.17326	-0.137284	0.220851	2.09191	-0.0993161	1.63447	-2.29259	0.590386	0.0485178	P02647;F8W696;CON__P15497	sp|P02647|APOA1_HUMAN Apolipoprotein A-I OS=Homo sapiens OX=9606 GN=APOA1 PE=1 SV=1;tr|F8W696|F8W696_HUMAN Apolipoprotein A-I OS=Homo sapiens OX=9606 GN=APOA1 PE=1 SV=1
-1.22569	-0.113254	2.55504	-0.934517	0.210518	0.323775	0.142327	-0.0594564	-0.0264064	-0.00373624	0.181516	-0.282705	-2.04739	-0.600326	-0.23866	0.418987	-1.02257	0.161055	-1.49564	1.56352	-0.401981	-0.619815	1.01823	-1.43056	-0.512938	-0.0240642	0.231465	0.915268	0.186562	0.808155	2.14397	1.13232	-0.95301	P02649;H0Y7L5;E9PEV4;E7ERP7;CON__Q03247	sp|P02649|APOE_HUMAN Apolipoprotein E OS=Homo sapiens OX=9606 GN=APOE PE=1 SV=1;tr|H0Y7L5|H0Y7L5_HUMAN Apolipoprotein E (Fragment) OS=Homo sapiens OX=9606 GN=APOE PE=1 SV=2;tr|E9PEV4|E9PEV4_HUMAN Apolipoprotein E (Fragment) OS=Homo sapiens OX=9606 GN=APOE
-0.374973	-0.154691	0.830988	-0.912098	-1.2092	-0.990974	-1.12882	-0.788145	-1.30806	-1.97403	-0.346495	0.422195	-0.44776	-2.08129	-0.70575	0.567032	-0.684688	1.86711	-0.375799	1.83456	-0.551271	0.130174	0.896115	-1.01662	-2.31343	-0.647621	0.782176	1.99574	-0.423457	1.78064	-0.0819568	1.36091	-0.319254	P02652;V9GYM3;V9GYG9;V9GYE3;V9GYC1;V9GYS1	sp|P02652|APOA2_HUMAN Apolipoprotein A-II OS=Homo sapiens OX=9606 GN=APOA2 PE=1 SV=1;tr|V9GYM3|V9GYM3_HUMAN Apolipoprotein A-II OS=Homo sapiens OX=9606 GN=APOA2 PE=1 SV=1;tr|V9GYG9|V9GYG9_HUMAN Apolipoprotein A-II (Fragment) OS=Homo sapiens OX=9606 GN=APOA
-0.357645	-0.417039	1.1585	0.0175897	-0.772338	-0.354804	-2.30686	-1.91854	-0.366346	1.85887	-0.586722	0.624485	0.176948	-1.28424	0.0659542	0.453758	-0.939419	-0.336746	-0.916961	1.60419	-0.326139	0.800356	0.034491	1.54344	0.9437	0.995316	1.0027	0.0932553	0.84804	-0.532767	-0.614131	1.04079	-1.2317	P02671;A0A087WUA0;CON__P02672	sp|P02671|FIBA_HUMAN Fibrinogen alpha chain OS=Homo sapiens OX=9606 GN=FGA PE=1 SV=2
-0.607936	-0.467543	0.968714	-0.0283024	-1.05416	-0.224715	-2.02331	-2.04752	-0.383449	1.87218	-0.433592	0.352492	0.0847971	-1.0826	0.114455	0.640549	-0.693383	-0.67794	-0.781855	0.964442	-0.248669	0.711243	0.570513	1.76331	0.565609	0.899682	1.28593	-0.05903	0.986224	0.00861998	-0.777039	1.41623	-1.61395	P02675;D6REL8	sp|P02675|FIBB_HUMAN Fibrinogen beta chain OS=Homo sapiens OX=9606 GN=FGB PE=1 SV=2;tr|D6REL8|D6REL8_HUMAN Fibrinogen beta chain OS=Homo sapiens OX=9606 GN=FGB PE=1 SV=1
-0.51282	-0.502673	1.1399	-0.0961241	-0.88488	-0.203538	-2.35931	-2.01342	-0.493978	1.76302	-0.582286	0.395603	0.186391	-1.4298	0.185181	0.488641	-0.794957	-0.348323	-0.80629	1.12781	-0.170789	0.694724	0.410318	1.71548	0.636615	0.994941	1.23926	0.136153	0.964983	-0.164212	-0.581488	1.15317	-1.28732	P02679	sp|P02679|FIBG_HUMAN Fibrinogen gamma chain OS=Homo sapiens OX=9606 GN=FGG PE=1 SV=3
0.369251	-0.223696	2.31324	0.904934	0.998402	-1.21934	-0.595769	0.513863	-0.218916	0.24983	0.29578	-0.115902	-0.153914	-0.904972	0.808363	1.02388	0.40559	-0.553959	0.172434	2.04321	0.393908	-0.756397	0.0615618	-0.774095	-1.95602	-0.653872	-0.209377	-1.1322	0.579087	-0.930824	-1.94244	1.7211	-0.512752	P02743	sp|P02743|SAMP_HUMAN Serum amyloid P-component OS=Homo sapiens OX=9606 GN=APCS PE=1 SV=2
0.24507	0.284205	2.40407	-0.408914	0.406872	-0.15358	2.19051	0.632214	0.381765	0.76116	-0.725514	-0.500369	0.289133	-1.17301	0.0687495	0.858108	-0.354762	-0.724932	-0.056708	-0.0393689	0.543946	-0.855711	0.0828563	-2.88574	0.319538	-0.483924	0.77124	0.934768	-0.0371541	0.370372	-1.8315	-0.0893378	-1.22405	P02745;X6RLJ0	sp|P02745|C1QA_HUMAN Complement C1q subcomponent subunit A OS=Homo sapiens OX=9606 GN=C1QA PE=1 SV=2;tr|X6RLJ0|X6RLJ0_HUMAN Complement C1q subcomponent subunit A (Fragment) OS=Homo sapiens OX=9606 GN=C1QA PE=1 SV=7
0.407002	0.571162	1.7938	0.00890753	0.519317	-0.469539	2.3012	0.579654	0.00394454	0.921445	-1.12824	-0.128336	0.237128	-0.822176	-0.34932	0.765291	-0.11513	-0.245226	-0.546818	-0.569251	0.341831	-1.00317	0.269001	-2.45736	-1.34207	-0.364092	1.51881	0.756085	0.583891	0.633173	-2.06971	0.265632	-0.866825	P02746;D6R934;A0A0A0MSV6;D6RGJ1	sp|P02746|C1QB_HUMAN Complement C1q subcomponent subunit B OS=Homo sapiens OX=9606 GN=C1QB PE=1 SV=3;tr|D6R934|D6R934_HUMAN Complement C1q subcomponent subunit B OS=Homo sapiens OX=9606 GN=C1QB PE=1 SV=1;tr|A0A0A0MSV6|A0A0A0MSV6_HUMAN Complement C1q subcom
0.118423	0.2546	1.9324	-0.373131	0.57571	-0.111683	2.045	0.540684	0.166805	0.721001	-1.029	-0.112526	-0.235747	-0.614443	-0.0952986	1.1903	-0.51365	-0.100022	-0.380818	-1.01898	0.450055	-0.942759	0.312677	-2.32581	-0.162709	-0.211143	1.08187	1.35215	0.00313426	0.393143	-2.83107	0.436421	-0.515584	P02747	sp|P02747|C1QC_HUMAN Complement C1q subcomponent subunit C OS=Homo sapiens OX=9606 GN=C1QC PE=1 SV=3
-0.837116	-1.44259	0.331369	-0.285743	-0.526842	0.0716228	-1.24728	-0.0109453	0.195286	0.410298	-0.492801	1.80275	0.742545	0.837766	0.76251	-0.140079	1.62296	0.920596	0.785978	1.69708	-0.791624	-0.394535	-1.11403	1.45001	-0.517573	0.653154	-1.25836	-1.65795	0.683465	0.617264	-1.66192	-1.36625	0.16098	P02748;CON__Q3MHN2;Q96BY6;REV__Q4AC99;A0A2R8YD85	sp|P02748|CO9_HUMAN Complement component C9 OS=Homo sapiens OX=9606 GN=C9 PE=1 SV=2
-0.540238	0.221758	0.00299784	-0.297493	0.682	0.316654	-0.129747	0.458608	-0.103506	-0.329511	1.31905	1.43442	-0.457011	-0.0955077	-0.35046	1.04959	0.438103	-1.97529	0.85435	-2.61781	-0.364951	0.515432	1.28989	0.329372	-0.9483	0.150868	-0.796205	0.0355354	0.766748	0.816091	-2.79812	0.173945	0.94874	P02749;J3QLI0;J3QRN2;J3KS17	sp|P02749|APOH_HUMAN Beta-2-glycoprotein 1 OS=Homo sapiens OX=9606 GN=APOH PE=1 SV=3
-0.193919	-1.71883	0.722863	-1.87631	-0.00260949	-0.00738264	-2.45566	-0.572957	-0.794255	0.227128	-1.96079	0.460676	0.559239	0.544078	-0.137985	-1.24454	-0.0261747	1.24029	0.712009	1.77739	-1.83909	1.17585	-0.669377	0.848032	-2.74006	-0.574148	-0.84816	1.25179	1.03787	0.352928	-1.52473	-0.534917	0.552994	P02750	sp|P02750|A2GL_HUMAN Leucine-rich alpha-2-glycoprotein OS=Homo sapiens OX=9606 GN=LRG1 PE=1 SV=2
-0.142509	0.270274	0.461486	-0.100297	-0.336564	-0.862451	0.979579	-0.863158	0.0912381	0.701924	0.660412	-1.50749	-0.872808	-0.720576	-0.730344	-0.0158316	-1.48214	-0.00893069	-0.966143	-0.525382	1.78632	-0.585454	1.92221	-1.01006	1.28871	-0.72416	2.41084	0.682821	0.19617	-0.822498	0.971267	1.00144	-1.14789	P02751;H0Y7Z1;H0Y4K8	sp|P02751|FINC_HUMAN Fibronectin OS=Homo sapiens OX=9606 GN=FN1 PE=1 SV=5;tr|H0Y7Z1|H0Y7Z1_HUMAN Fibronectin (Fragment) OS=Homo sapiens OX=9606 GN=FN1 PE=1 SV=1
-0.078161	-0.295905	1.2219	0.466116	1.41822	-0.338362	-0.143924	0.214193	0.187924	-0.37362	2.32192	1.60317	-1.46098	1.06863	-1.18593	0.618163	1.25624	-0.195017	1.89208	-0.768278	-0.874848	-0.911888	-0.445581	-1.22196	-0.084705	-0.160909	-1.42539	-0.531905	-1.31563	-0.771307	-2.9069	0.201549	0.114188	P02753;Q5VY30	sp|P02753|RET4_HUMAN Retinol-binding protein 4 OS=Homo sapiens OX=9606 GN=RBP4 PE=1 SV=3;tr|Q5VY30|Q5VY30_HUMAN Retinol-binding protein OS=Homo sapiens OX=9606 GN=RBP4 PE=1 SV=2
-0.0109815	-0.924843	0.703827	-0.284275	0.736179	0.401349	-3.05707	-0.923227	-0.453228	-1.22267	0.564098	-0.123685	0.566433	0.625994	-0.465937	1.08222	0.894403	-0.730061	0.803533	-1.62428	-0.547664	1.39715	1.40739	0.534997	-0.176601	-0.53758	0.985138	-0.214279	1.31704	0.298195	-1.30292	-0.725159	1.00652	P02760;S4R3Y4;S4R471	sp|P02760|AMBP_HUMAN Protein AMBP OS=Homo sapiens OX=9606 GN=AMBP PE=1 SV=1;tr|S4R3Y4|S4R3Y4_HUMAN Protein AMBP OS=Homo sapiens OX=9606 GN=AMBP PE=1 SV=1
-0.511727	0.943017	0.721952	-1.28872	0.309303	0.403912	-1.00775	-0.234662	0.902837	1.11618	-1.43759	0.728997	0.963104	-0.604757	-0.461309	-0.765628	1.66449	0.643862	-0.256724	1.25053	-0.566235	0.253477	-0.304719	-0.847321	-2.39769	-1.28826	-0.0269087	1.76372	0.943276	-0.945957	-0.138744	-0.795993	1.27204	P02763	sp|P02763|A1AG1_HUMAN Alpha-1-acid glycoprotein 1 OS=Homo sapiens OX=9606 GN=ORM1 PE=1 SV=1
-0.146807	0.417973	-1.46657	-1.34613	0.504104	-0.0404998	-0.401911	-0.487913	0.889015	-0.158867	0.420409	1.3759	0.384737	1.05003	-0.110584	-0.815166	1.20951	3.35574	1.01255	1.20357	-1.69533	-0.114049	-0.198267	-0.0723696	-1.22383	-0.31844	-0.246938	-0.847316	-0.977217	-0.0711799	-0.443876	-0.821722	0.181459	P02765;C9JV77;CON__P12763	sp|P02765|FETUA_HUMAN Alpha-2-HS-glycoprotein OS=Homo sapiens OX=9606 GN=AHSG PE=1 SV=2;tr|C9JV77|C9JV77_HUMAN Alpha-2-HS-glycoprotein OS=Homo sapiens OX=9606 GN=AHSG PE=1 SV=1
-0.103422	-0.713732	1.38129	-0.293254	-0.179887	-1.09871	-3.256	-0.795094	-1.19873	-1.03883	1.2263	-1.10723	-1.486	0.0501756	-1.58037	1.38772	-0.183285	1.95889	-0.441507	0.852512	-1.19426	-0.866981	0.875561	-0.742691	-1.12833	0.195485	0.256171	0.848834	-1.35208	1.41197	-0.778612	1.63275	0.0786415	P02766;A0A087WT59	sp|P02766|TTHY_HUMAN Transthyretin OS=Homo sapiens OX=9606 GN=TTR PE=1 SV=1;tr|A0A087WT59|A0A087WT59_HUMAN Transthyretin OS=Homo sapiens OX=9606 GN=TTR PE=1 SV=2
-0.604608	-0.627331	-0.921505	-0.793366	-0.101171	0.381171	-1.50092	-0.368623	0.522722	-0.494078	0.421792	2.10956	0.0117503	0.488164	0.567872	-0.301377	1.11401	2.12584	0.72755	1.11104	-1.16563	0.86191	-0.463985	0.325018	-1.06362	-0.156332	-0.818832	-0.290052	1.1424	0.277158	-2.57933	-0.842446	0.905262	P02774;D6RF35;D6RBJ7;D6RF20;CON__Q3MHN5;CON__ENSEMBL:ENSBTAP00000018229	sp|P02774|VTDB_HUMAN Vitamin D-binding protein OS=Homo sapiens OX=9606 GN=GC PE=1 SV=2;tr|D6RF35|D6RF35_HUMAN Gc-globulin OS=Homo sapiens OX=9606 GN=GC PE=1 SV=1;tr|D6RBJ7|D6RBJ7_HUMAN Gc-globulin OS=Homo sapiens OX=9606 GN=GC PE=1 SV=1
-0.879583	0.357071	-1.42595	0.0285952	-0.108721	0.228234	-0.76268	-0.657233	0.536988	0.192723	0.256163	2.49389	0.0599408	1.55929	0.182598	-0.190967	0.585252	1.36034	1.72014	-0.311155	-1.18769	0.89696	-0.585492	-0.181646	-0.0881333	-0.25704	0.482865	-1.03767	-1.13436	1.05484	-2.41702	-1.13026	0.359707	P02787;H7C5E8;C9JVG0;F8WCI6;C9JB55;F8WEK9;F8WC57;CON__Q2HJF0;CON__Q29443;CON__Q0IIK2	sp|P02787|TRFE_HUMAN Serotransferrin OS=Homo sapiens OX=9606 GN=TF PE=1 SV=3
-0.0994213	-0.0503272	0.20617	-0.00699498	0.0820031	0.303557	-0.482983	0.107504	0.382293	-0.0624207	0.66951	1.05336	0.34995	0.886242	0.153675	0.308114	0.648262	0.724362	0.449053	0.353523	-0.0797794	0.468427	-0.0702848	0.344431	-0.389942	-0.0781432	-0.653174	-5.00036	0.142117	0.39146	-1.18899	-0.105096	0.243905	P02790;Q9BS19	sp|P02790|HEMO_HUMAN Hemopexin OS=Homo sapiens OX=9606 GN=HPX PE=1 SV=2;tr|Q9BS19|Q9BS19_HUMAN Epididymis secretory sperm binding protein OS=Homo sapiens OX=9606 GN=HPX PE=1 SV=1
-0.955404	-1.22274	-0.779931	-0.124888	-0.552916	-0.0462275	-2.35237	-0.0877038	0.610139	-1.24245	0.233774	2.70742	-0.248139	0.986084	0.6116	0.963359	1.05556	0.700249	0.799602	0.752887	-1.25656	1.50746	0.50568	-0.616603	-1.08547	-1.12816	-0.375222	0.152468	0.104696	0.0129729	-0.873249	0.518144	0.725939	P03952;H0YAC1;E9PBC5;C9JCT1;C9J075	sp|P03952|KLKB1_HUMAN Plasma kallikrein OS=Homo sapiens OX=9606 GN=KLKB1 PE=1 SV=1;tr|H0YAC1|H0YAC1_HUMAN Plasma kallikrein (Fragment) OS=Homo sapiens OX=9606 GN=KLKB1 PE=1 SV=1;tr|E9PBC5|E9PBC5_HUMAN Plasma kallikrein OS=Homo sapiens OX=9606 GN=KLKB1 PE=1
0.32267	0.431012	0.0777623	0.345717	0.223058	-0.784217	1.69418	0.734271	0.319538	0.612807	-0.706206	0.185297	-0.164818	-0.633939	0.0519545	1.57602	-1.61843	-3.41788	-0.511089	-0.927715	1.05595	-0.172304	1.7596	-0.699524	0.498661	0.748865	0.839411	-0.822083	0.208033	0.044448	-0.957197	0.182277	-0.496133	P04003;A6PVY5;F2Z2V7;CON__Q28065	sp|P04003|C4BPA_HUMAN C4b-binding protein alpha chain OS=Homo sapiens OX=9606 GN=C4BPA PE=1 SV=2
-0.65752	-0.18979	-0.427066	-0.217876	-0.0684865	0.858049	-1.41042	-0.667799	0.692632	-0.776848	0.062759	1.51694	-0.190307	0.255922	0.427569	0.416854	0.422143	1.79461	0.652071	1.77875	-1.20013	0.940908	0.449465	-0.594184	-3.0645	-0.21165	-1.63906	0.436686	-0.256157	0.78554	-0.58703	-0.316731	0.984659	P04004;H0YJW9;F5GX75;CON__Q3ZBS7	sp|P04004|VTNC_HUMAN Vitronectin OS=Homo sapiens OX=9606 GN=VTN PE=1 SV=1
0.565554	1.05104	-0.944477	0.489481	0.679647	0.714788	1.34623	0.836215	0.853768	0.780772	0.641558	0.100017	-0.0536702	0.303352	0.508256	-1.47464	0.30902	-2.66541	0.271469	-1.85564	0.694869	0.0434241	-1.7497	0.311201	0.23987	0.437952	-1.10566	-1.60833	-0.0715093	-1.1253	1.32407	-0.253341	0.40512	P04114;A8MUN2;A0A669KB70	sp|P04114|APOB_HUMAN Apolipoprotein B-100 OS=Homo sapiens OX=9606 GN=APOB PE=1 SV=2
-0.721075	0.674599	1.29981	-0.0231041	-0.0872949	-0.163191	-1.54918	0.00887434	-0.539143	-1.20634	-0.245415	-1.06488	-1.36969	-0.0520964	-1.36969	0.444761	-1.09057	1.69898	0.658666	3.45864	-0.489482	0.661814	0.708778	0.640353	0.535699	-0.363139	-1.06805	0.551889	0.0389084	0.0580843	0.21172	-0.14714	-0.102114	P04196	sp|P04196|HRG_HUMAN Histidine-rich glycoprotein OS=Homo sapiens OX=9606 GN=HRG PE=1 SV=1
-0.567218	-1.09615	-0.570188	-0.467488	-0.362085	0.462984	-1.37064	-0.64178	0.289707	-1.17321	0.116768	0.735127	0.0900901	1.33782	0.151146	-0.26783	0.760426	2.03076	0.85933	1.98625	-1.59495	0.251459	-1.29508	-0.195745	-0.954345	0.0226687	-1.59032	1.28396	-0.37268	1.07699	0.590964	-0.953492	1.42673	P04217;M0R009;CON__Q2KJF1	sp|P04217|A1BG_HUMAN Alpha-1B-glycoprotein OS=Homo sapiens OX=9606 GN=A1BG PE=1 SV=4;tr|M0R009|M0R009_HUMAN Alpha-1B-glycoprotein (Fragment) OS=Homo sapiens OX=9606 GN=A1BG PE=1 SV=8
-0.591918	-0.848972	-1.18012	0.940945	-1.82625	-1.70253	-0.933356	-0.0964417	-0.176672	-1.74816	0.831729	-2.01276	-0.726748	-1.91907	-0.344003	-0.764531	-1.69384	1.20969	0.699205	0.469489	0.76698	-0.605405	1.05497	1.55018	-3.30909	0.796691	0.926647	0.717407	0.751272	0.482253	-0.566188	1.54284	-0.637696	P04430	sp|P04430|KV116_HUMAN Immunoglobulin kappa variable 1-16 OS=Homo sapiens OX=9606 GN=IGKV1-16 PE=1 SV=2
1.08352	-0.463171	0.454346	-1.2119	0.0448686	-0.713111	1.02026	-0.679537	-1.47054	-1.18725	0.695739	-1.28553	-1.1185	-0.196217	-1.05563	-0.383542	1.17353	1.94828	-0.576168	-0.628212	0.111702	-1.03264	-0.689916	2.44512	1.61997	0.437703	0.852059	0.508357	0.120792	-0.548742	0.240139	0.927494	-0.443276	P04432;P01597	sp|P04432|KVD39_HUMAN Immunoglobulin kappa variable 1D-39 OS=Homo sapiens OX=9606 GN=IGKV1D-39 PE=3 SV=2;sp|P01597|KV139_HUMAN Immunoglobulin kappa variable 1-39 OS=Homo sapiens OX=9606 GN=IGKV1-39 PE=1 SV=2
-0.155277	-0.690187	0.69072	0.259342	-0.207742	-0.981424	-0.198378	-0.520718	-0.995967	-1.41155	0.682831	-0.995232	-0.920355	-1.95998	-0.274549	-0.101976	0.997516	1.86503	-0.404657	0.191999	1.17226	-1.04056	0.41858	0.329435	1.33629	0.200284	0.468895	1.98714	-0.430692	-0.161075	-0.671553	2.37226	-0.850709	P04433;A0A0A0MRZ8	sp|P04433|KV311_HUMAN Immunoglobulin kappa variable 3-11 OS=Homo sapiens OX=9606 GN=IGKV3-11 PE=1 SV=1;sp|A0A0A0MRZ8|KVD11_HUMAN Immunoglobulin kappa variable 3D-11 OS=Homo sapiens OX=9606 GN=IGKV3D-11 PE=3 SV=6
-0.758311	-1.39513	0.0465401	-0.533026	0.0402542	0.310795	-0.968352	-0.468063	0.133062	-0.762101	0.983847	1.36629	-0.35854	1.89738	-0.192072	-0.377718	0.537225	1.23037	0.528414	1.76553	-1.54056	0.998482	-0.624877	-0.407269	-2.65839	-0.124906	-1.32872	0.351944	0.357149	0.522547	0.483083	-0.36944	1.31457	P05155;E9PGN7;H9KV48;H0YCA1;CON__P50448	sp|P05155|IC1_HUMAN Plasma protease C1 inhibitor OS=Homo sapiens OX=9606 GN=SERPING1 PE=1 SV=2;tr|E9PGN7|E9PGN7_HUMAN Plasma protease C1 inhibitor OS=Homo sapiens OX=9606 GN=SERPING1 PE=1 SV=1;tr|H9KV48|H9KV48_HUMAN Plasma protease C1 inhibitor OS=Homo sap
-0.607367	-0.412847	1.80093	-0.347142	-0.726417	-0.440492	-1.44878	0.0568391	-0.403441	-0.739943	-0.320355	-0.892485	-0.0575859	0.836516	1.12362	2.82836	-0.195832	1.68638	0.401945	1.537	-0.457415	-0.929619	-1.09645	-0.179076	-0.426102	0.765733	-0.890456	0.843601	-0.0379835	1.1486	-1.32171	-0.405069	-0.69295	P05156;G3XAM2;E7ETH0;A0A2R8Y3M9;A0A087X0I2;D6R9Z8;CON__Q32PI4	sp|P05156|CFAI_HUMAN Complement factor I OS=Homo sapiens OX=9606 GN=CFI PE=1 SV=2;tr|G3XAM2|G3XAM2_HUMAN Complement factor I OS=Homo sapiens OX=9606 GN=CFI PE=1 SV=1;tr|E7ETH0|E7ETH0_HUMAN Complement factor I OS=Homo sapiens OX=9606 GN=CFI PE=1 SV=1;tr|A0A
-0.80699	-1.00642	0.145526	-0.458462	-0.318722	-0.0610054	-2.31504	-0.380021	0.63395	-0.722893	1.33645	1.11246	0.477113	1.75524	0.231502	-0.13137	0.735658	1.07824	0.920157	1.09896	-0.862722	1.16993	-1.66496	-0.0493231	-0.39963	0.658776	-1.67313	-1.06178	-0.829175	0.365937	-0.825028	1.5536	0.293172	P05546;CON__ENSEMBL:ENSBTAP00000018574	sp|P05546|HEP2_HUMAN Heparin cofactor 2 OS=Homo sapiens OX=9606 GN=SERPIND1 PE=1 SV=3
0.416534	-0.659695	0.819333	0.217762	-0.362949	-0.276337	0.130687	-0.918099	-0.494327	-0.754376	-1.43073	-2.33659	-0.378218	-0.544202	-1.9125	0.46886	1.28084	2.00744	-0.124305	0.467605	1.55307	-0.638956	0.864104	1.98713	-0.383605	-0.245806	1.06308	0.733583	-0.223017	0.406262	-1.05843	0.539477	-0.21361	P06312	sp|P06312|KV401_HUMAN Immunoglobulin kappa variable 4-1 OS=Homo sapiens OX=9606 GN=IGKV4-1 PE=1 SV=1
0.508894	0.0689627	0.595223	0.611392	0.480976	0.287853	0.406492	0.574297	0.45423	-0.00416196	0.703951	0.337052	0.458099	0.247068	0.0546916	-0.571413	1.15877	1.55378	0.738789	0.590834	-0.245735	-0.333062	-1.21949	-0.280997	-4.36422	0.011418	-0.943592	-1.01081	0.122106	-0.130185	-1.02554	-0.328932	0.49326	P06396;A0A0A0MS51;A0A0A0MT01;A0A0U1RQL8;Q5T0I0	sp|P06396|GELS_HUMAN Gelsolin OS=Homo sapiens OX=9606 GN=GSN PE=1 SV=1;tr|A0A0A0MS51|A0A0A0MS51_HUMAN Actin-depolymerizing factor OS=Homo sapiens OX=9606 GN=GSN PE=1 SV=1;tr|A0A0A0MT01|A0A0A0MT01_HUMAN Actin-depolymerizing factor OS=Homo sapiens OX=9606 GN
-0.806523	-1.49178	1.22736	-0.784075	-0.200746	-0.396108	-0.133326	-0.0349681	-0.439181	-0.227817	0.184085	1.37331	0.890061	0.113899	-1.27931	0.271913	0.692946	1.95069	0.759041	1.67047	-1.05128	-0.460541	-0.582079	-1.56545	0.527778	-1.10879	-0.00314478	1.05549	-0.648781	0.984947	-2.11395	0.291369	1.33448	P06727	sp|P06727|APOA4_HUMAN Apolipoprotein A-IV OS=Homo sapiens OX=9606 GN=APOA4 PE=1 SV=4
0.671822	0.290399	1.88798	0.208284	0.341782	-2.32221	2.58976	0.603558	0.0784795	0.890795	-1.27173	0.79368	-0.106818	-1.21468	-1.44281	0.618009	-1.20632	-0.951848	-0.895958	0.207818	0.82393	-1.06606	0.899262	-1.13316	0.0953793	0.276716	-0.0284022	0.00980455	0.0460878	-0.138729	0.0178901	0.907789	-0.480498	P07225;A0A3B3ISJ1;A0A0S2Z4L3;G5E9F8;A0A3B3IRK9;A0A3B3IUA6;CON__P07224;C9K0R0	sp|P07225|PROS_HUMAN Vitamin K-dependent protein S OS=Homo sapiens OX=9606 GN=PROS1 PE=1 SV=1;tr|A0A3B3ISJ1|A0A3B3ISJ1_HUMAN Vitamin K-dependent protein S OS=Homo sapiens OX=9606 GN=PROS1 PE=1 SV=1;tr|A0A0S2Z4L3|A0A0S2Z4L3_HUMAN Vitamin K-dependent protein
-0.984861	-1.5211	1.27095	0.590872	0.297043	-1.26842	-2.03769	0.00335706	0.212945	-0.138673	-1.20708	1.47777	0.703844	0.382821	1.84022	-0.0492389	0.456827	0.584293	1.12189	1.09541	0.19419	0.628308	-0.0582873	0.383157	-2.05967	-0.641172	-0.290349	0.0916733	0.652825	-1.64982	-0.502551	1.02878	-0.608258	P07357	sp|P07357|CO8A_HUMAN Complement component C8 alpha chain OS=Homo sapiens OX=9606 GN=C8A PE=1 SV=2
-1.24383	-1.02894	1.87776	0.807362	0.385888	-0.437791	-1.98808	0.548694	0.523424	0.291119	-0.367271	1.18327	0.847489	0.0965082	1.82394	0.103546	0.556625	0.113089	0.427475	0.0561098	0.128632	0.0616792	-0.391783	0.0113548	-2.06384	-0.355327	-0.889801	0.0717968	0.771472	-1.61624	0.16307	1.41783	-1.88524	P07358;F5GY80;F5H7G1	sp|P07358|CO8B_HUMAN Complement component C8 beta chain OS=Homo sapiens OX=9606 GN=C8B PE=1 SV=3;tr|F5GY80|F5GY80_HUMAN Complement component 8 subunit beta OS=Homo sapiens OX=9606 GN=C8B PE=1 SV=1;tr|F5H7G1|F5H7G1_HUMAN Complement component 8 subunit beta
0.933172	0.390661	-0.383217	0.287595	0.720872	0.222551	0.468537	0.930338	0.184886	0.273692	-0.725146	-0.0398283	-0.358274	-1.16349	0.666352	1.01898	-0.127158	-2.48061	-0.624237	-1.19069	0.0355794	-0.249175	1.3037	-0.402222	0.617597	0.432058	1.9975	-0.110442	0.166353	0.227648	0.837632	-0.750741	-3.11047	P08603;A0A087WYK9;Q6NSD3	sp|P08603|CFAH_HUMAN Complement factor H OS=Homo sapiens OX=9606 GN=CFH PE=1 SV=4
-0.558897	-0.0228675	0.149815	0.363586	-0.116082	0.342972	-1.18988	-0.201813	0.65921	-0.170543	1.00966	1.0817	-0.221006	1.17976	0.494453	0.551859	0.331957	1.62533	0.15762	1.53289	-0.766265	0.290836	0.41888	0.150506	-3.70511	-0.269444	-1.74618	0.160935	-0.246831	0.204886	-1.5129	-0.127699	0.148649	P08697;A0A0G2JPA8;C9JMH6;A0A0J9YY65;C9JPV4;A0A0J9YWQ3;CON__P28800	sp|P08697|A2AP_HUMAN Alpha-2-antiplasmin OS=Homo sapiens OX=9606 GN=SERPINF2 PE=1 SV=3;tr|A0A0G2JPA8|A0A0G2JPA8_HUMAN Alpha-2-antiplasmin OS=Homo sapiens OX=9606 GN=SERPINF2 PE=1 SV=1;tr|C9JMH6|C9JMH6_HUMAN Alpha-2-antiplasmin (Fragment) OS=Homo sapiens OX
-0.669748	-0.9638	1.37929	-0.332728	0.841295	0.311053	-0.889959	0.170431	-0.354195	-1.05828	-0.225104	0.368959	0.391624	-0.089808	-0.251666	0.575062	0.00240688	-0.444005	0.621005	1.34614	0.188702	-1.0588	0.495478	-4.33569	-0.0754542	0.271021	0.855295	0.728153	0.406714	0.576078	0.497555	0.525457	0.197524	P09871;F8WCZ6;A0A087X232;H0Y5D1;F5H7T4;B5MCV4	sp|P09871|C1S_HUMAN Complement C1s subcomponent OS=Homo sapiens OX=9606 GN=C1S PE=1 SV=1;tr|F8WCZ6|F8WCZ6_HUMAN Complement C1s subcomponent OS=Homo sapiens OX=9606 GN=C1S PE=1 SV=1;tr|A0A087X232|A0A087X232_HUMAN Complement C1s subcomponent OS=Homo sapiens
-0.0879119	0.6586	1.79911	-0.689859	-0.629047	-1.42831	-0.280291	1.24954	-0.337723	-0.611083	-0.365546	-0.344991	-1.08087	-0.31979	0.261201	-1.28065	-1.88922	-1.13437	1.23812	1.49197	0.224842	-0.291885	1.24699	-1.57758	-2.56394	0.613002	-0.331188	-0.452074	1.72542	0.139155	0.587997	0.486378	1.41006	P0C0L4	sp|P0C0L4|CO4A_HUMAN Complement C4-A OS=Homo sapiens OX=9606 GN=C4A PE=1 SV=2
-0.0833883	0.316789	1.07631	-0.0138173	0.278048	0.414347	-1.51655	1.24005	-0.0331944	-0.0190018	-0.230365	0.017757	0.00374938	-0.324102	0.151961	0.798522	-0.755805	-0.676504	0.0367155	1.37759	0.57681	0.203421	0.164238	-4.56529	-0.558147	0.437907	0.0541359	0.0928438	0.639191	-0.151983	-0.115317	0.680667	0.482401	P0C0L5;F5GXS0;A0A0G2JL54;A0A3B3ISA6	sp|P0C0L5|CO4B_HUMAN Complement C4-B OS=Homo sapiens OX=9606 GN=C4B PE=1 SV=2;tr|F5GXS0|F5GXS0_HUMAN C4a anaphylatoxin OS=Homo sapiens OX=9606 GN=C4B PE=1 SV=1;tr|A0A0G2JL54|A0A0G2JL54_HUMAN C4a anaphylatoxin OS=Homo sapiens OX=9606 GN=C4B_2 PE=1 SV=1;tr|A
-0.193624	-0.384163	1.3393	0.0806472	0.175074	-0.637787	-0.477681	0.494898	-1.70584	0.0860413	-1.27261	-0.23837	-0.244918	0.415755	-0.774959	0.844165	1.12343	1.69625	-0.265831	0.26376	0.202137	-0.784296	0.287655	0.48883	2.14016	-1.01118	-0.0700092	1.96294	-0.391662	-0.211594	-2.74622	-0.589343	0.399062	P0DOY3	sp|P0DOY3|IGLC3_HUMAN Immunoglobulin lambda constant 3 OS=Homo sapiens OX=9606 GN=IGLC3 PE=1 SV=1
0.345324	0.505174	-1.18767	-0.158149	-0.570139	-0.340339	-1.52428	0.458436	-1.77296	-0.725736	-1.30021	-0.73818	-0.46295	-0.603128	0.145889	1.29569	2.00977	0.727738	-0.0318514	-1.16072	-0.0964828	-0.752234	0.333175	1.99196	1.98765	0.755921	1.19131	-0.134285	1.0538	0.0192672	-1.06871	0.242264	-0.435335	P0DP08	sp|P0DP08|HVD82_HUMAN Immunoglobulin heavy variable 4-38-2 OS=Homo sapiens OX=9606 GN=IGHV4-38-2 PE=3 SV=1
-0.285776	-0.738845	0.998257	-0.492617	-0.619668	-1.04018	0.112517	-1.03624	-1.01294	-0.50745	0.373989	0.0443868	0.586783	0.0776871	-3.5259	-0.0386989	0.199971	0.356393	0.569559	0.197194	-0.616447	0.639231	0.135541	1.28216	0.278014	0.719243	-0.101609	2.64288	0.837853	0.198385	-1.04498	-0.159253	0.970552	P10643;CON__Q29RQ1;Q12884;B4DLR2;A0A0D9SEN1	sp|P10643|CO7_HUMAN Complement component C7 OS=Homo sapiens OX=9606 GN=C7 PE=1 SV=2
-0.792699	-1.7255	1.95824	-1.1184	-0.543603	-0.396154	-1.71602	-0.773875	-0.571065	-1.65587	0.188067	0.752013	-0.54149	0.464383	-0.0699583	1.50513	0.12443	1.84471	-0.168589	2.44113	-0.354413	0.241959	0.700171	-0.650215	-0.678239	-0.2336	-0.424572	0.196551	-0.0817163	0.825845	-0.0376716	0.874145	0.41687	P10909;H0YC35;H0YLK8;E7ERK6;E7ETB4;H0YAS8;E5RG36;E5RGB0;E5RH61;E5RJZ5	sp|P10909|CLUS_HUMAN Clusterin OS=Homo sapiens OX=9606 GN=CLU PE=1 SV=1;tr|H0YC35|H0YC35_HUMAN Clusterin (Fragment) OS=Homo sapiens OX=9606 GN=CLU PE=1 SV=1;tr|H0YLK8|H0YLK8_HUMAN Clusterin (Fragment) OS=Homo sapiens OX=9606 GN=CLU PE=1 SV=1;tr|E7ERK6|E7ER
-0.608883	-1.25777	1.10318	1.4159	-1.27852	-1.10103	0.298657	0.0222091	-1.06591	-0.260589	0.448783	-0.4626	0.13746	1.24609	-0.360825	0.339681	-0.377161	1.36338	-1.19539	1.89311	0.297454	-1.55905	-0.019009	1.00861	0.189395	1.25912	-2.49353	0.521075	0.0869805	1.24296	-0.219354	-0.277262	-0.337171	P13671;C9JC72	sp|P13671|CO6_HUMAN Complement component C6 OS=Homo sapiens OX=9606 GN=C6 PE=1 SV=3
-1.29542	-1.86375	-0.606255	-0.0976984	-0.286642	-0.193018	-2.56768	-0.652316	-0.16434	-1.79415	1.11696	1.29467	-0.145115	1.15244	1.03651	-0.603329	-0.931133	0.620736	0.858744	2.26957	0.562016	0.278865	-0.171707	-0.101177	0.574111	-1.89904	-0.78157	0.261576	0.999999	-1.12787	-0.0467266	0.856471	0.87859	P15169;B1AP58;CON__Q2KJ83	sp|P15169|CBPN_HUMAN Carboxypeptidase N catalytic chain OS=Homo sapiens OX=9606 GN=CPN1 PE=1 SV=1
-1.01064	-1.58964	-0.592565	-1.51733	-1.14233	0.414467	-2.83869	-0.105622	-1.80522	-0.571965	0.716858	0.596763	-0.894606	1.2798	-0.0417446	0.0708639	1.36839	0.302788	0.703031	1.74416	-1.79809	-0.173627	-2.0923	0.0649127	-3.45895	0.12235	-1.84782	-0.859048	1.41217	1.11094	-0.302415	0.939116	0.262795	P18428	sp|P18428|LBP_HUMAN Lipopolysaccharide-binding protein OS=Homo sapiens OX=9606 GN=LBP PE=1 SV=3
-0.461705	-0.604649	1.51235	-0.16102	-0.050967	-0.181782	-3.32249	-0.173993	-0.137319	-2.05931	0.188956	-0.449981	-0.139131	0.740146	-0.0962572	0.567613	0.0123233	1.26053	0.267736	2.15972	-0.495166	-0.227723	0.481677	-0.408474	0.247572	-0.229624	-0.968567	0.655208	-0.813928	0.822375	-0.242474	1.29998	1.00837	P19823;Q5T985;Q5T987;CON__Q9TRI1	sp|P19823|ITIH2_HUMAN Inter-alpha-trypsin inhibitor heavy chain H2 OS=Homo sapiens OX=9606 GN=ITIH2 PE=1 SV=2;tr|Q5T985|Q5T985_HUMAN Inter-alpha-trypsin inhibitor heavy chain H2 OS=Homo sapiens OX=9606 GN=ITIH2 PE=1 SV=1
-1.06481	-0.711908	1.74743	-0.322467	0.0804884	1.03559	-3.49609	0.0479735	0.121011	-1.9245	0.346852	-0.587202	-0.037944	0.261346	0.478115	0.725018	-0.160764	0.68504	0.74336	1.28691	-0.206124	-0.38356	0.0522669	-0.681344	0.0113434	-0.0363593	-1.02477	0.279054	-0.498303	0.875663	0.181326	1.78948	0.387885	P19827;F8WAS2;H7C0N0;CON__Q0VCM5;H7C5I0	sp|P19827|ITIH1_HUMAN Inter-alpha-trypsin inhibitor heavy chain H1 OS=Homo sapiens OX=9606 GN=ITIH1 PE=1 SV=3
-1.37139	-0.108942	-0.318281	-0.741303	-1.29248	0.727333	-1.90489	0.374629	0.657189	-0.30826	-1.47499	0.694964	-0.660382	-0.657309	2.23082	0.478649	-0.0416833	0.767817	-1.14643	0.721971	-1.33833	-1.80331	0.712613	-0.446126	0.302343	0.505095	-2.60339	0.704396	0.614622	1.14663	0.168935	0.897344	-0.0586154	P20742;F5GXY0	sp|P20742|PZP_HUMAN Pregnancy zone protein OS=Homo sapiens OX=9606 GN=PZP PE=1 SV=4
0.839839	0.715859	1.47581	0.604863	-0.0507245	-0.862769	1.66834	0.4944	0.327507	0.583697	-0.612676	0.699474	-0.40083	-0.4298	-0.470592	1.27878	-2.51065	-1.72895	-0.604122	-2.27378	0.938544	-0.628383	0.861807	-0.819015	0.0519775	0.361318	0.817983	-0.405296	-0.149478	-0.302509	-0.640103	1.37782	-0.20834	P20851;Q5VVQ7	sp|P20851|C4BPB_HUMAN C4b-binding protein beta chain OS=Homo sapiens OX=9606 GN=C4BPB PE=1 SV=1
0.140072	-0.604147	-1.54763	-0.482028	-0.0111674	0.990024	-2.35024	-0.105672	-1.87224	-0.652926	1.10881	1.145	0.340038	1.8818	-0.0982693	-0.00114464	0.511724	-1.46596	1.68166	-2.62611	-1.54022	0.785895	0.0114923	0.39822	-2.52338	-0.613955	-1.194	-0.564432	-0.0585243	-0.673763	-2.82727	-1.14946	0.633071	P22314;Q5JRR6	sp|P22314|UBA1_HUMAN Ubiquitin-like modifier-activating enzyme 1 OS=Homo sapiens OX=9606 GN=UBA1 PE=1 SV=3;tr|Q5JRR6|Q5JRR6_HUMAN Ubiquitin-like modifier-activating enzyme 1 OS=Homo sapiens OX=9606 GN=UBA1 PE=1 SV=1
-0.682283	-1.02224	-0.359143	-0.882074	0.149324	0.122879	-1.43412	-1.43448	0.0647553	-1.33177	0.976936	0.290709	-0.784777	1.42378	0.433802	1.51445	0.192014	0.673307	1.12975	2.09674	-0.119026	0.051057	0.418062	-0.10924	-2.09811	-0.835552	-1.64461	1.22681	-0.0360828	0.150487	0.0374168	1.16456	0.656674	P22792	sp|P22792|CPN2_HUMAN Carboxypeptidase N subunit 2 OS=Homo sapiens OX=9606 GN=CPN2 PE=1 SV=3
0.521355	-0.22915	-0.737294	1.51472	0.584584	-1.26049	-0.615383	-0.822811	-1.7522	0.369414	-0.12536	-0.731653	-1.27891	-1.85928	0.234495	0.505958	1.71817	-0.479347	-0.996807	-1.10504	0.785998	-0.797385	0.24111	0.991508	1.35045	1.75602	1.01279	1.12686	-1.70224	0.960466	-0.232767	-0.240994	-0.566086	P23083	sp|P23083|HV102_HUMAN Immunoglobulin heavy variable 1-2 OS=Homo sapiens OX=9606 GN=IGHV1-2 PE=1 SV=2
-0.930529	-0.832053	2.22882	-1.20965	0.611162	-0.894638	-0.149055	-0.287015	0.26516	0.228653	0.570184	1.58623	0.328396	-2.09981	-1.33626	-2.01642	0.957208	1.82262	0.0399915	0.68839	-1.66878	-0.455153	-0.0512589	-0.793712	-2.09697	-1.79177	0.16734	0.299055	0.476544	-1.29862	0.295526	-1.08422	0.0191529	P25311;C9JEV0;H7BZJ8	sp|P25311|ZA2G_HUMAN Zinc-alpha-2-glycoprotein OS=Homo sapiens OX=9606 GN=AZGP1 PE=1 SV=2;tr|C9JEV0|C9JEV0_HUMAN Zinc-alpha-2-glycoprotein OS=Homo sapiens OX=9606 GN=AZGP1 PE=1 SV=1
-0.735969	0.461827	-0.343776	-0.384106	0.330657	0.630107	-0.849542	-0.966906	0.378542	-1.69558	1.62667	0.887612	-1.30875	0.860706	0.545869	-1.47588	-0.302449	1.45284	0.172914	2.23103	-1.17213	-0.418109	-0.299441	-0.115161	-1.46694	0.283631	-1.00524	0.674442	-0.73027	1.83492	-0.311681	0.335209	0.874953	P27169;F8WF42	sp|P27169|PON1_HUMAN Serum paraoxonase/arylesterase 1 OS=Homo sapiens OX=9606 GN=PON1 PE=1 SV=3
-0.903167	-0.726338	0.656278	0.0997687	-0.545275	-0.56171	1.00697	-0.117408	-0.517915	-1.76052	1.86851	1.14502	-0.605275	1.5414	-0.473273	1.47069	0.596058	2.09722	1.00515	0.29978	-1.50306	0.791713	-0.933106	0.194677	-3.30341	-0.370499	-0.459422	-0.806558	-1.66453	0.0743038	-0.515214	0.314535	-0.698805	P29622	sp|P29622|KAIN_HUMAN Kallistatin OS=Homo sapiens OX=9606 GN=SERPINA4 PE=1 SV=3
-1.64013	0.445506	1.14565	-0.642298	0.232589	0.206213	-1.259	-0.155596	0.402648	-1.31368	-0.0439376	2.1586	-2.35337	0.381642	0.264394	0.517416	0.37637	1.08385	-0.0105223	1.76464	-0.456249	-0.387411	0.77625	-0.744952	-0.000659297	-0.666506	-1.28596	0.607281	0.137775	1.08816	-1.43198	1.15009	-0.346806	P35858	sp|P35858|ALS_HUMAN Insulin-like growth factor-binding protein complex acid labile subunit OS=Homo sapiens OX=9606 GN=IGFALS PE=1 SV=1
-0.386066	-0.523967	1.13828	0.109321	0.497705	0.438521	0.332346	-0.0966582	0.259784	-0.934155	1.9485	0.448056	0.838343	0.966515	-0.105485	-0.00936167	0.772572	1.15875	1.34966	0.976208	-0.255379	-1.07521	-0.830675	-1.10473	-3.37197	-0.70402	-2.69799	-0.195129	0.463377	-0.125161	-2.40134	0.340494	-0.593101	P36955;I3L4N7;I3L107;I3L4F9;CON__Q95121;I3L4Z0;I3L2R7;I3L425;I3L3Z3;I3L1U4	sp|P36955|PEDF_HUMAN Pigment epithelium-derived factor OS=Homo sapiens OX=9606 GN=SERPINF1 PE=1 SV=4
-1.04837	-0.334479	-0.274884	-0.338525	1.89393	0.24774	-0.121918	-0.351921	0.989609	-0.412304	1.32313	0.644172	-0.953121	1.39173	-0.0544553	0.564145	0.786639	0.685402	1.27545	1.01429	-1.70307	0.394596	-0.237128	0.188366	-3.25747	-0.000998827	-1.26711	-0.0757668	-0.504694	-0.0953196	0.0265934	-0.858036	0.463776	P43652;CON__REFSEQ:XP_585019	sp|P43652|AFAM_HUMAN Afamin OS=Homo sapiens OX=9606 GN=AFM PE=1 SV=1
-0.417602	-1.29754	1.51625	-1.10034	-1.10451	-0.342241	-1.95686	-0.509581	-0.761565	-0.801639	-0.179574	-0.471106	-0.994658	-0.958695	-1.54947	0.496259	-0.752651	1.94222	-0.369944	0.693128	-0.310943	-0.584994	0.600209	-0.417883	0.0333878	-1.34779	0.831113	1.4991	-1.18869	0.382462	0.809433	2.39365	-0.262767	P68871;A0A2R8Y7R2;F8W6P5;A0A0J9YWK4	sp|P68871|HBB_HUMAN Hemoglobin subunit beta OS=Homo sapiens OX=9606 GN=HBB PE=1 SV=2;tr|A0A2R8Y7R2|A0A2R8Y7R2_HUMAN Hemoglobin subunit beta OS=Homo sapiens OX=9606 GN=HBB PE=1 SV=1;tr|F8W6P5|F8W6P5_HUMAN Hemoglobin subunit beta (Fragment) OS=Homo sapiens O
-3.22817	1.12831	0.440337	0.482463	-0.110366	0.182417	-0.462947	-0.124279	-1.23459	0.558458	-0.759778	0.740863	0.831977	-0.184725	-0.210159	0.943152	-0.302751	-0.252886	-1.10964	-2.83423	0.642261	0.62017	0.541914	0.217424	0.101851	0.871236	-0.0138388	1.04933	1.44757	-0.526731	-0.0112632	0.382375	0.184249	Q03591;B1AKG0	sp|Q03591|FHR1_HUMAN Complement factor H-related protein 1 OS=Homo sapiens OX=9606 GN=CFHR1 PE=1 SV=2;tr|B1AKG0|B1AKG0_HUMAN Complement factor H-related protein 1 OS=Homo sapiens OX=9606 GN=CFHR1 PE=1 SV=1
-0.438982	-1.18286	-0.342097	-0.356686	-1.23559	0.0229357	-2.91568	-0.990503	0.132949	-2.13033	0.0136316	-0.0811934	0.552801	0.339181	-0.331858	-0.806288	0.194398	0.679999	0.514508	2.11337	0.120747	0.815974	0.0659671	0.80608	0.0287846	0.795535	-0.933668	0.387615	1.06062	0.693322	1.08927	-0.215209	1.53326	Q06033;A0A087WW43;E7ET33;CON__Q0V8M9	sp|Q06033|ITIH3_HUMAN Inter-alpha-trypsin inhibitor heavy chain H3 OS=Homo sapiens OX=9606 GN=ITIH3 PE=1 SV=2;tr|A0A087WW43|A0A087WW43_HUMAN Inter-alpha-trypsin inhibitor heavy chain H3 OS=Homo sapiens OX=9606 GN=ITIH3 PE=1 SV=1;tr|E7ET33|E7ET33_HUMAN Inte
-0.42636	1.27838	2.31301	-0.40636	-0.251802	-0.486764	0.121868	-0.655673	0.398866	0.115887	-1.16909	-0.235148	-0.258557	-0.281982	1.09726	0.629707	-1.07093	-2.58644	0.00369017	2.30605	-0.118164	-0.658613	0.800338	-0.716003	-0.643965	-0.371531	0.772727	0.747	1.4595	-0.61359	0.204024	-0.0448225	-1.25251	Q08380;K7EP36;K7ESM3;K7EKQ5;K7EJY8;K7ES75;K7EN99;K7ERZ6;K7EJD3	sp|Q08380|LG3BP_HUMAN Galectin-3-binding protein OS=Homo sapiens OX=9606 GN=LGALS3BP PE=1 SV=1
0.200143	0.203744	0.452273	0.316851	0.258327	0.192086	-1.58554	0.108571	0.393677	0.0273965	0.305343	1.65657	-2.8288	0.72781	0.383888	-0.247793	0.707547	-1.15749	0.496817	-1.19205	-0.451335	1.98919	0.696821	0.305593	-1.80163	0.0714216	-1.7607	-0.110658	0.927926	-0.624847	0.942278	-0.260704	0.657256	Q14520	sp|Q14520|HABP2_HUMAN Hyaluronan-binding protein 2 OS=Homo sapiens OX=9606 GN=HABP2 PE=1 SV=1
-0.756182	-0.855271	1.38253	-0.47631	-0.576742	0.982227	-1.97589	-0.514689	-0.201814	-1.27173	0.0687089	0.19125	-0.119572	1.5405	0.253174	0.852741	0.492562	1.7559	0.362221	2.29108	-1.41471	0.602266	-1.24002	0.373461	-0.862329	0.339873	-1.94698	-0.50599	0.275901	0.620254	-0.0756877	0.132403	0.276873	Q14624	sp|Q14624|ITIH4_HUMAN Inter-alpha-trypsin inhibitor heavy chain H4 OS=Homo sapiens OX=9606 GN=ITIH4 PE=1 SV=4
0.294988	1.24228	0.959681	0.0991304	0.0457472	-0.547039	-1.47467	0.629956	0.413259	-2.26567	0.0276901	0.578137	-0.248161	-3.12701	0.0211316	1.14398	0.541592	0.269839	-1.09892	0.655329	-1.13492	0.0513055	0.716023	-0.907683	-2.76689	0.620258	-0.0951089	-1.51674	0.163939	0.776431	0.297279	1.42491	-0.0737059	Q96IY4;A0A087WSY5;A0A6Q8PHS9;A0A6Q8PG06;CON__Q2KIG3	sp|Q96IY4|CBPB2_HUMAN Carboxypeptidase B2 OS=Homo sapiens OX=9606 GN=CPB2 PE=1 SV=2;tr|A0A087WSY5|A0A087WSY5_HUMAN Carboxypeptidase B2 OS=Homo sapiens OX=9606 GN=CPB2 PE=1 SV=1
0.517388	-0.178449	-0.185784	1.19552	-0.835315	0.059683	-1.97893	0.547876	-0.102855	-1.22746	0.347299	-0.32756	0.407379	0.973997	-1.19185	-0.174183	0.518314	1.75046	1.22751	1.03335	-0.241007	0.157691	0.610333	-0.174639	-1.3803	0.0293785	0.564857	0.959664	-0.9423	0.732381	-3.002	-0.546943	0.85649	Q96PD5;M0R2W8;CON__ENSEMBL:ENSBTAP00000016285;M0QYW3	sp|Q96PD5|PGRP2_HUMAN N-acetylmuramoyl-L-alanine amidase OS=Homo sapiens OX=9606 GN=PGLYRP2 PE=1 SV=1
0.0540075	0.257779	-0.199676	-0.097456	0.380554	0.0368212	-0.666838	-0.343775	-0.231544	-2.12108	-1.19945	-2.95569	1.04993	-0.939226	-0.633512	0.670696	0.793902	2.08652	1.22305	0.117784	-1.30448	-0.0323762	1.07091	-0.0365277	-2.54885	-0.487921	0.89216	0.404355	0.211695	0.581247	-1.04569	1.13674	0.0225983	Q9UJC3	sp|Q9UJC3|HOOK1_HUMAN Protein Hook homolog 1 OS=Homo sapiens OX=9606 GN=HOOK1 PE=1 SV=2
-0.104427	0.497307	1.97216	-0.26195	-0.90923	-0.0722111	1.04715	-0.429367	-0.822903	0.40537	-0.672091	-1.21336	0.314145	-1.83932	-0.14203	0.626603	0.134831	-1.45181	-0.532279	-0.667589	0.321527	-2.39421	2.25775	-0.40679	-2.88537	1.14494	0.369797	1.52906	0.353267	0.0608598	-1.53342	0.350589	0.228302	Q9Y6R7;A0A087WXI2;A0A087WUZ2	sp|Q9Y6R7|FCGBP_HUMAN IgGFc-binding protein OS=Homo sapiens OX=9606 GN=FCGBP PE=1 SV=3;tr|A0A087WXI2|A0A087WXI2_HUMAN IgGFc-binding protein OS=Homo sapiens OX=9606 GN=FCGBP PE=1 SV=3

## Sheet: IPMN vs. CT
Mean IPMN (Z-score(logLFQ))	Mean CT (Z-score(logLFQ))	Standard deviation (IPMN)	Standard deviation (CT)	Protein code (Uniprot)	Gene symbol	P-value	Fold-change (log²FC)
0.41765	-0.549606	0.590912	0.548291	P04217;M0R009;CON__Q2KJF1	A1BG	0.00381441	0.967256
1.02917	-0.327195	0.486342	0.870772	P01019	AGT	0.00089967	1.35636
-0.618636	0.424884	0.447781	0.920299	C9JF17;P05090;C9JX71;F8WBT9	APOD	0.00694989	-1.04352
-0.219666	0.674337	0.922109	0.678901	P02745;X6RLJ0	C1QA	0.0458802	-0.894003
-0.220112	0.663689	0.835037	0.632904	P02746;D6R934;A0A0A0MSV6;D6RGJ1	C1QB	0.0323889	-0.883801
-0.388368	0.591023	0.713844	1.04973	P01024;M0QYC8;M0QXZ3;M0R0Q9;M0R1Q1;O95568	C3	0.0362119	-0.979391
-0.854619	0.448962	0.946054	0.832598	P01031;CON__Q1A7A4	C5	0.0103166	-1.30358
0.733665	-0.334194	0.658401	0.837973	P02748;CON__Q3MHN2;Q96BY6;REV__Q4AC99;A0A2R8YD85	C9	0.0100121	1.06786
0.85793	-0.56928	0.794651	0.618013	B4E1Z4;E7ETN3;P00751;A0A0G2JH38;H7C5H1;A0A0G2JJ82;C9JRT3;A0A0G2JHM4;F2Z3N2;H7C526;F8WCJ9;Q5ST52;C9JYQ5;A0A0G2JI59;CON__Q3KUS7;A0A0G2JJM0;A2ABG0	CFB	0.00122758	1.42721
0.346081	-0.733494	1.07368	0.652831	P10909;H0YC35;H0YLK8;E7ERK6;E7ETB4;H0YAS8;E5RG36;E5RGB0;E5RH61;E5RJZ5	CLU	0.0322881	1.07958
0.30379	-0.787256	0.587984	1.07003	P00450	CP	0.0160012	1.09105
0.417286	-0.952127	0.872239	0.945112	P15169;B1AP58;CON__Q2KJ83	CPN1	0.00761608	1.36941
0.578131	-0.680916	0.642106	0.802176	P22792	CPN2	0.00264738	1.25905
0.730349	-0.254033	1.02402	0.735823	P00734;E9PIT3;C9JV37	F2	0.046297	0.984381
0.630253	-0.450771	0.602521	0.789556	P02774;D6RF35;D6RBJ7;D6RF20;CON__Q3MHN5;CON__ENSEMBL:ENSBTAP00000018229	GC	0.00585059	1.08102
0.651808	-0.302195	0.586563	0.532993	P00738;J3QR68;H0Y300;A0A0C4DGL8;J3QLC9;A0A087WU08;H3BS21;J3KRH2;J3KTC3;J3KSV1;J3QQI8;H3BMJ7	HP	0.00378469	0.954002
0.672297	-0.401154	1.02636	0.66491	P01877;A0A286YEY5	IGHA2	0.0285723	1.07345
-0.999654	-0.233487	0.738031	0.536745	A0A075B6K5	IGLV3-9	0.0336302	-0.766166
-0.017047	-0.943685	0.971607	0.451552	Q06033;A0A087WW43;E7ET33;CON__Q0V8M9	ITIH3	0.0337904	0.926638
0.468481	-0.426388	0.9859	0.566613	Q14624	ITIH4	0.0480391	0.894869
0.90138	-0.675449	0.832306	0.926251	P03952;H0YAC1;E9PBC5;C9JCT1;C9J075	KLKB1	0.00225996	1.57683
0.599074	-0.579022	0.576791	0.69541	P01042;CON__P01045-1;CON__Q2KJ62;CON__P01044-1	KNG1	0.00169709	1.1781
0.442332	-1.07595	0.928379	0.797691	P18428	LBP	0.003176	1.51828
0.64351	-0.738122	0.614113	0.647878	P01009	SERPINA1	0.000453455	1.38163
0.437343	-0.563769	0.692035	0.740208	P01011;G3V595;G3V3A0;A0A087WY93	SERPINA3	0.012059	1.00111
0.791876	-0.336932	0.792814	0.991414	P29622	SERPINA4	0.0197083	1.12881
0.579036	-0.581575	0.555166	1.04728	P01008;Q8TCE1;CON__P41361	SERPINC1	0.00930305	1.16061
0.788151	-0.529008	0.790961	0.657768	P05546;CON__ENSEMBL:ENSBTAP00000018574	SERPIND1	0.00257707	1.31716
0.632626	-0.0744496	0.523172	0.497976	P08697;A0A0G2JPA8;C9JMH6;A0A0J9YY65;C9JPV4;A0A0J9YWQ3;CON__P28800	SERPINF2	0.0135809	0.707076
0.550916	-0.435433	0.554296	0.904334	P05155;E9PGN7;H9KV48;H0YCA1;CON__P50448	SERPING1	0.0134973	0.98635
0.706595	-0.249055	0.642743	0.969318	P02787;H7C5E8;C9JVG0;F8WCI6;C9JB55;F8WEK9;F8WC57;CON__Q2HJF0;CON__Q29443;CON__Q0IIK2	TF	0.0267522	0.95565
0.69828	-0.649596	1.01319	0.713634	P22314;Q5JRR6	UBA1	0.00859575	1.34788
0.415983	-0.286512	0.677965	0.537007	P04004;H0YJW9;F5GX75;CON__Q3ZBS7	VTN	0.0376992	0.702496

## Sheet: PDAC-S vs. CT
Mean PDAC-S (Z-score (logLFQ))	Mean CT (Z-score (logLFQ))	Standard deviation (PDAC-S)	Standard deviation (CT)	Protein code (Uniprot)	Gene symbol	P-value	Fold-change (log²FC)
0.706569	-0.549606	1.49319	0.590912	P04217;M0R009;CON__Q2KJF1	A1BG	0.033243	1.25617
0.784121	-0.327195	0.535813	0.486342	P01019	AGT	0.00139955	1.11132
0.685418	-0.564624	1.42207	0.581668	P02647;F8W696;CON__P15497	APOA1	0.0283429	1.25004
0.580954	-0.801	1.18598	0.76146	P02652;V9GYM3;V9GYG9;V9GYE3;V9GYC1;V9GYS1	APOA2	0.0161484	1.38195
-0.702258	0.637302	1.46973	0.607142	P04114;A8MUN2;A0A669KB70	APOB	0.0241916	-1.33956
0.879597	-0.112905	0.970911	0.749787	O14791;B1AH96;B1AH94	APOL1	0.0466136	0.992502
-0.404528	0.663689	0.497037	0.835037	P02746;D6R934;A0A0A0MSV6;D6RGJ1	C1QB	0.0216295	-1.06822
-0.398505	0.586981	0.610464	0.807791	P02747	C1QC	0.0326491	-0.985487
-0.446389	0.591023	0.85731	0.713844	P01024;M0QYC8;M0QXZ3;M0R0Q9;M0R1Q1;O95568	C3	0.0271303	-1.03741
-0.859339	0.579682	1.23569	0.716787	P20851;Q5VVQ7	C4BPB	0.0126089	-1.43902
0.724817	-0.357558	0.389111	1.04794	P07357	C8A	0.0464996	1.08238
0.661759	-0.56928	1.17109	0.794651	B4E1Z4;E7ETN3;P00751;A0A0G2JH38;H7C5H1;A0A0G2JJ82;C9JRT3;A0A0G2JHM4;F2Z3N2;H7C526;F8WCJ9;Q5ST52;C9JYQ5;A0A0G2JI59;CON__Q3KUS7;A0A0G2JJM0;A2ABG0	CFB	0.0306282	1.23104
-0.901827	0.402909	0.994704	0.393414	P08603;A0A087WYK9;Q6NSD3	CFH	0.00260458	-1.30474
0.80096	-0.733494	1.26164	1.07368	P10909;H0YC35;H0YLK8;E7ERK6;E7ETB4;H0YAS8;E5RG36;E5RGB0;E5RH61;E5RJZ5	CLU	0.0282063	1.53445
0.623318	-0.787256	1.14363	0.587984	P00450	CP	0.0067729	1.41057
0.917986	-0.952127	0.783236	0.872239	P15169;B1AP58;CON__Q2KJ83	CPN1	0.00141153	1.87011
0.766365	-0.680916	0.895291	0.642106	P22792	CPN2	0.00309579	1.44728
0.732141	-0.450771	1.19419	0.602521	P02774;D6RF35;D6RBJ7;D6RF20;CON__Q3MHN5;CON__ENSEMBL:ENSBTAP00000018229	GC	0.0220174	1.18291
1.19773	-0.230604	1.48218	0.837557	P04196	HRG	0.0309305	1.42833
0.761448	-1.08426	0.491653	1.19714	A0A0B4J1V2	IGHV2-26	0.00617244	1.84571
0.507991	-0.816347	0.677707	0.874736	P04430	IGKV1-16	0.0112366	1.32434
-1.05149	-0.0752134	0.760125	0.663849	A0A5H1ZRS2;A0A075B6P5;P01615	IGKV2D-28	0.023514	-0.976275
0.530583	-0.57004	0.655927	0.628648	P01624;A0A0C4DH55;A0A0C4DH90	IGKV3-15	0.00761663	1.10062
0.76642	-0.553198	1.2079	0.851731	B9A064;A0A0B4J231;A0A5H1ZRQ4;P0CG04	IGLL5	0.0281155	1.31962
0.334939	-0.945828	0.559057	0.815276	P01703	IGLV1-40	0.00789566	1.28077
0.848921	-0.943685	0.753414	0.971607	Q06033;A0A087WW43;E7ET33;CON__Q0V8M9	ITIH3	0.00325491	1.79261
0.500728	-0.675449	1.03613	0.832306	P03952;H0YAC1;E9PBC5;C9JCT1;C9J075	KLKB1	0.0329291	1.17618
0.939459	-0.579022	1.34865	0.576791	P01042;CON__P01045-1;CON__Q2KJ62;CON__P01044-1	KNG1	0.00814028	1.51848
0.783627	-0.738122	1.16186	0.614113	P01009	SERPINA1	0.00494685	1.52175
0.829869	-0.563769	0.915329	0.692035	P01011;G3V595;G3V3A0;A0A087WY93	SERPINA3	0.00559082	1.39364
0.78138	-0.581575	1.20531	0.555166	P01008;Q8TCE1;CON__P41361	SERPINC1	0.00908546	1.36295
0.680913	-0.529008	0.867729	0.790961	P05546;CON__ENSEMBL:ENSBTAP00000018574	SERPIND1	0.0178754	1.20992
0.596445	-0.435433	1.27492	0.554296	P05155;E9PGN7;H9KV48;H0YCA1;CON__P50448	SERPING1	0.0438895	1.03188
0.793242	-0.286512	1.22365	0.677965	P04004;H0YJW9;F5GX75;CON__Q3ZBS7	VTN	0.0437051	1.07975

## Sheet: PDAC-S vs IPMN
Mean PDAC-S (Z-score(logLFQ))	Mean IPMN (Z-score(logLFQ))	Standard deviation (PDAC-S)	Standard deviation (IPMN)	Protein code (Uniprot)	Gene symbol	P-value	Fold-change (log²FC)
0.788627	-0.248822	0.435309	0.955601	P01023;H0YFH1;F8W7L3	A2M	0.0487159	1.03745
1.19773	-0.678225	1.48218	0.720674	P04196	HRG	0.0148754	1.87595
0.761448	-0.460661	0.491653	0.621893	A0A0B4J1V2	IGHV2-26	0.00453515	1.22211
0.19032	-0.922495	0.889978	0.813401	A0A0C4DH38	IGHV5-51	0.0482234	1.11282
0.507991	-0.947032	0.677707	1.02044	P04430	IGKV1-16	0.0200061	1.45502
0.44949	-0.999654	0.64603	0.536745	A0A075B6K5	IGLV3-9	0.00170116	1.44914
0.848921	-0.017047	0.753414	0.451552	Q06033;A0A087WW43;E7ET33;CON__Q0V8M9	ITIH3	0.0313391	0.865968

## Sheet: PDAC-S vs. PDAC-F
Mean PDAC-S (Z-score(logLFQ))	Mean PDAC-F (Z-score(logLFQ))	Standard deviation (PDAC-S)	Standard deviation (PDAC-F)	Protein code (Uniprot)	Gene symbol	P-value	Fold-change (log²FC)
0.784121	-0.927831	0.535813	0.618394	P01019	AGT	0.0029488	1.71195
0.724817	-0.593992	0.389111	1.06336	P07357	C8A	0.0353517	1.31881
-0.518516	1.08477	0.767109	0.64333	P23083	IGHV1-2	0.0125074	-1.60329
-0.26271	1.26718	0.725943	0.852083	P0DP08	IGHV4-38-2	0.0225143	-1.52989
-0.237365	0.490058	0.309075	0.366197	A0A0C4DH68;A0A075B6R9	IGKV2-24	0.0142659	-0.727423
-1.05149	0.568618	0.760125	0.64094	A0A5H1ZRS2;A0A075B6P5;P01615	IGKV2D-28	0.0115298	-1.62011
-0.493285	0.912097	1.07112	0.470135	P01701	IGLV1-51	0.0461875	-1.40538
0.264982	-1.2095	0.720778	0.888409	P02763	ORM1	0.028175	1.47448
0.430805	-1.50285	1.05007	1.25725	P36955;I3L4N7;I3L107;I3L4F9;CON__Q95121;I3L4Z0;I3L2R7;I3L425;I3L3Z3;I3L1U4	SERPINF1	0.0397606	1.93365

## Sheet: PDAC-S vs. PDAC-G
Mean PDAC-S (Z-score(logLFQ))	Mean PDAC-G (Z-score(logLFQ))	Standard deviation (PDAC-S)	Standard deviation (PDAC-G)	Protein code (Uniprot)	Gene symbol	P-value	Fold-change (log²FC)
0.784121	-0.591642	0.535813	0.963787	P01019	AGT	0.0167888	1.37576
0.555342	-0.664201	0.787043	0.792251	P00734;E9PIT3;C9JV37	F2	0.0249113	1.21954
-0.540942	0.575859	0.502672	0.915423	O75636	FCN3	0.0340003	-1.1168
-1.05149	0.478035	0.760125	1.35845	A0A5H1ZRS2;A0A075B6P5;P01615	IGKV2D-28	0.0475332	-1.52952

## Sheet: PDAC-F vs. PDAC-G
Mean PDAC-F (Z-score(logLFQ))	Mean PDAC-G (Z-score(logLFQ))	Standard deviation (PDAC-F)	Standard deviation (PDAC-G)	Protein code (Uniprot)	Gene symbol	P-value	Fold-change (log²FC)
-1.2095	0.29592	0.888409	1.04515	P02763	ORM1	0.0391001	-1.50542
