# Supplementary material for: Screening of Exosome-Derived Proteins and Their Potential as Biomarkers in Diagnostic and Prognostic for Pancreatic Cancer
Source: Int J Mol Sci. 2023 Aug 9;24(16):12604. doi: 10.3390/ijms241612604 (PMC10454563; doi:10.3390/ijms241612604)
Supplement: Supplementary file 1 [file ijms-24-12604-s001.zip › SUPPLEMENTARY TABLE S2.xlsx]

## Sheet: IPMN vs. CT - REACTOME
Gene Set Name	Number of genes in overlap	P-value	FDR q-value	Genes in overlap
COMPLEMENT CASCADE	12	2.88E-23	4.77E-20	C1QA, C1QB, C3, C5, C9, CFB, CLU, CPN1, CPN2, F2 SERPING1, VTN
HEMOSTASIS	16	1.34E-20	1.11E-17	A1BG,CLU,F2, IGHA2, ITIH3, ITIH4 , KLKB1, KNG1, SERPINA1, SERPINA3, SERPINA4, SERPINC1, SERPIND1, SERPINF2, SERPING1, TF
RESPONSE TO ELEVATED PLATELET CYTOSOLIC CA2	11	3.09E-20	1.71E-17	A1BG, CLU, ITIH3, ITIH4, KNG1, SERPINA1, SERPINA3, SERPINA4, SERPINF2, SERPING1, TF
PLATELET ACTIVATION SIGNALING AND AGGREGATION	12	7.06E-19	2.92E-16	A1BG, CLU, F2, ITIH3, ITIH4, KNG1, SERPINA1, SERPINA3, SERPINA4, SERPINF2, SERPING1, TF
INNATE IMMUNE SYSTEM	17	1.05E-18	3.49E-16	A1BG, C1QA, C1QB, C3, C5, C9, CFB, CLU, CPN1, CPN2, F2, HP, LBP, SERPINA1, SERPINA3, SERPING1, VTN
INTRINSIC PATHWAY OF FIBRIN CLOT FORMATION	6	1.35E-14	3.73E-12	F2, KLKB1, KNG1, SERPINC1,SERPIND1, SERPING1
REGULATION OF INSULIN LIKE GROWTH FACTOR IGF TRANSPORT AND UPTAKE BY INSULIN LIKE GROWTH FACTOR BINDING PROTEINS IGFBPS	8	5.45E-14	1.29E-11	C3, CP, F2,KNG1, SERPIN A1, SERPINC1, SERPIND1, TF
FORMATION OF FIBRIN CLOT CLOTTING CASCADE	6	4.34E-13	8.97E-11	F2, KLKB1, KNG1, SERPINC1, SERPIND1, SERPING1
ACTIVATION OF C3 AND C5	3	2.38E-8	3.94E-6	C3, C5, CFB
TERMINAL PATHWAY OF COMPLEMENT	3	2.38E-8	3.94E-6	C5, C9, CLU
DEFECTS OF CONTACT ACTIVATION SYSTEM CAS AND KALLIKREIN KININ SYSTEM KKS	3	2.37E-7	3.57E-5	F2, KLKB1, SERPING1
PEPTIDE LIGAND BINDING RECEPTORS	5	4.45E-7	5.81E-5	AGT, C3, C5, F2, KNG1
INITIAL TRIGGERING OF COMPLEMENT	4	4.57E-7	5.81E-5	C1QA, C1QB, C3, CFB
COMMON PATHWAY OF FIBRIN CLOT FORMATION	3	6.5E-7	7.68E-5	F2, SERPINC1, SERPIND1
POST TRANSLATIONAL PROTEIN MODIFICATION	9	1.07E-6	1.18E-4	C3, CP, F2, KNG1, SERPINA1, SERPINC1, SERPIND1, TF, UBA1
CLASS A 1 RHODOPSIN LIKE RECEPTORS	5	5.52E-6	5.68E-4	AGT, C3, C5, F2, KNG1
ALTERNATIVE COMPLEMENT ACTIVATION	2	5.84E-6	5.68E-4	C3, CFB
GPCR LIGAND BINDING	5	2.8E-5	2.57E-3	AGT, C3, C5, F2, KNG1
NEUTROPHIL DEGRANULATION	5	3.26E-5	2.84E-3	A1BG, C3, HP, SERPINA1, SERPINA3
G ALPHA I SIGNALLING EVENTS	4	1.01E-4	8.35E-3	AGT, C3, C5, KNG1

## Sheet: IPMN vs. CT - GO-MF
Gene Set Name	Number of genes in overlap	P-value	FDR q-value	Genes in overlap
ENDOPEPTIDASE REGULATOR ACTIVITY	12	1.06E-20	1.87E-17	C3, C5, ITIH3, ITIH4, KNG1, SERPINA1, SERPINA3, SERPINA4, SERPINC1, SERPIND1, SERPINF2, SERPING1
PEPTIDASE REGULATOR ACTIVITY	12	1.36E-19	1.21E-16	C3, C5, ITIH3, ITIH4, KNG1, SERPINA1, SERPINA3, SERPINA4, SERPINC1, SERPIND1, SERPINF2, SERPING1
SERINE TYPE ENDOPEPTIDASE INHIBITOR ACTIVITY	9	2.1E-17	1.24E-14	ITIH3, ITIH4, SERPINA1, SERPINA3, SERPINA4, SERPINC1, SERPIND1, SERPINF2, SERPING1
ENZYME INHIBITOR ACTIVITY	12	3.21E-17	1.42E-14	ITIH3, ITIH4, SERPINA1, SERPINA3, SERPINA4, SERPINC1, SERPIND1, SERPINF2, SERPING1
MOLECULAR FUNCTION INHIBITOR ACTIVITY	12	8.07E-14	2.86E-11	ITIH3, ITIH4, SERPINA1, SERPINA3, SERPINA4, SERPINC1, SERPIND1, SERPINF2, SERPING1
ENZYME REGULATOR ACTIVITY	14	1.19E-13	3.52E-11	C3, C5, CPN2, F2, ITIH3, ITIH4, KNG1, SERPINA1, SERPINA3, SERPINA4, SERPINC1, SERPIND1, SERPINF2, SERPING1
MOLECULAR FUNCTION REGULATOR ACTIVITY	15	4.57E-12	1.16E-9	AGT, C3, C5, CPN2, F2, ITIH3, ITIH4, KNG1, SERPINA1, SERPINA3, SERPINA4, SERPINC1, SERPIND1, SERPINF2, SERPING1
SULFUR COMPOUND BINDING	6	6.1E-8	1.35E-5	F2, KNG1, SERPINC1, SERPIND1, TF, VTN
SIGNALING RECEPTOR BINDING	10	1.02E-7	2.02E-5	AGT, C3, C5, CLU, F2, IGHA2,KNG1, LBP , TF, VTN
HEPARIN BINDING	5	1.97E-7	3.5E-5	F2, KNG1, SERPINC1, SERPIND1, VTN
GLYCOSAMINOGLYCAN BINDING	5	1.01E-6	1.63E-4	F2, KNG1, SERPINC1, SERPIND1, VTN
SERINE HYDROLASE ACTIVITY	4	1.62E-5	2.39E-3	CFB, F2, HP, KLKB1
PEPTIDASE ACTIVITY	5	1.16E-4	1.58E-2	CFB, CPN1, F2, HP, KLKB1
PROTEASE BINDING	3	1.7E-4	2.15E-2	SERPINA1, SERPINC1, SERPINF2
ENDOPEPTIDASE ACTIVITY	4	3.53E-4	4.17E-2	CFB, F2, HP, KLKB1
LIPOPOLYSACCHARIDE BINDING	2	4.04E-4	4.47E-2	F2, LBP

## Sheet: IPMN vs. CT - GO-BP
Gene Set Name	Number of genes in overlap	P-value	FDR q-value	Genes in overlap
DEFENSE RESPONSE	21	2.68E-21	2.08E-17	AGT, APOD, C1QA, C1QB, C3, C5, C9, CFB, CLU, F2, HP, IGHA2, ITIH4, KLKB1, KNG1, LBP, SERPINA1, SERPINA3, SERPINF2, SERPING1, TF
INFLAMMATORY RESPONSE	15	2.31E-17	8.95E-14	AGT, APOD,C1QA, C3, C5, CLU, F2 , HP, ITIH4, KLKB1, KNG1, LBP, SERPINA1, SERPINA3, SERPINF2
HUMORAL IMMUNE RESPONSE	11	4.41E-17	1.14E-13	C1QA, C1QB, C3, C5, C9, CFB, CLU F2, IGHA2, SERPING1, TF
COMPLEMENT ACTIVATION	8	1.14E-16	2.2E-13	C1QA, C1QB, C3, C5, C9, CFB CLU , SERPING1
ACUTE INFLAMMATORY RESPONSE	9	1.9E-16	2.95E-13	C3, F2, HP, ITIH4, KLKB1, LBP, SERPINA1, SERPINA3, SERPINF2
COMPLEMENT ACTIVATION CLASSICAL PATHWAY	7	3.62E-16	4.68E-13	C1QA, C1QB, C3, C5, C9, CLU, SERPING1
NEGATIVE REGULATION OF PROTEOLYSIS	11	8.14E-16	9.01E-13	F2, ITIH3, ITIH4, KNG1, SERPINA1, SERPINA3, SERPINA4, SERPIND1, SERPINF2, SERPING1, VTN
NEGATIVE REGULATION OF PEPTIDASE ACTIVITY	10	1.75E-15	1.69E-12	ITIH3, ITIH4, KNG1, SERPINA1, SERPINA3, SERPINA4, SERPIND1, SERPINF2, SERPING1, VTN
REGULATION OF PROTEOLYSIS	13	3.97E-15	3.42E-12	CLU, ITIH3, ITIH4, KNG1, SERPINA1, SERPINA3, SERPINA4, SERPIND1, SERPINF2, SERPING1, VTN
HUMORAL IMMUNE RESPONSE MEDIATED BY CIRCULATING IMMUNOGLOBULIN	7	4.51E-15	3.5E-12	C1QA, C1QB, C3, C5, C9, CLU, SERPING1
ACUTE PHASE RESPONSE	7	6.2E-15	4.37E-12	F2, HP, ITIH4, LBP, SERPINA1, SERPINA3, SERPINF2
NEGATIVE REGULATION OF PROTEIN METABOLIC PROCESS	14	3.7E-14	2.39E-11	AGT, APOD, CLU, F2, ITIH3, ITIH4 KNG1, SERPINA1, SERPINA3, SERPINA4, SERPIND1, SERPINF2, SERPING1, VTN
PROTEOLYSIS	16	4.73E-14	2.82E-11	CFB, CLU, CPN1, F2, ITIH3, ITIH4, KLKB1, KNG1, SERPINA1, SERPINA3, SERPINA4, SERPIND1, SERPINF2, SERPING1, UBA1, VTN
NEGATIVE REGULATION OF CATALYTIC ACTIVITY	12	5.23E-14	2.89E-11	AGT, HP, ITIH3, ITIH4, KNG1, SERPINA1, SERPINA3, SERPINA4, SERPIND1, SERPINF2, SERPING1, VTN
NEGATIVE REGULATION OF HYDROLASE ACTIVITY	10	8.07E-14	4.17E-11	ITIH3, ITIH4, KNG1, SERPINA1, SERPINA3, SERPINA4, SERPIND1, SERPINF2, SERPING1, VTN
HEMOSTASIS	9	1.22E-13	5.91E-11	F2, KLKB1, KNG1, SERPINA1, SERPINC1, SERPIND1, SERPINF2, SERPING1, VTN
REGULATION OF COAGULATION	7	1.65E-13	7.51E-11	F2, KLKB1, KNG1, SERPINC1, SERPINF2, SERPING1, VTN
NEGATIVE REGULATION OF ENDOPEPTIDASE ACTIVITY	8	4.33E-13	1.87E-10	KNG1, SERPINA1, SERPINA3, SERPINA4, SERPIND1, SERPINF2, SERPING1, VTN
REGULATION OF PEPTIDASE ACTIVITY	10	6.48E-13	2.64E-10	ITIH3, ITIH4, KNG1, SERPINA1, SERPINA3, SERPINA4, SERPIND1, SERPINF2, SERPING1, VTN
DEFENSE RESPONSE TO OTHER ORGANISM	13	1.66E-12	6.44E-10	C1QA, C1QB, C3, C5, C9, CFB, CLU F2, HP, IGHA2, LBP, SERPING1, TF

## Sheet: PDAC-S vs. CT - REACTOME
Gene Set Name	Number of genes in overlap	P-value	FDR q-value	Genes in overlap
COMPLEMENT CASCADE	16	5.88E-33	9.72E-30	C1QB, C1QC, C3, C4BPB, C8A, CFB, CFH,CLU, CPN1, CPN2, IGKV1-16, IGKV2D-28, IGKV3-15,IGLV1-40, SERPING1 , VTN
INNATE IMMUNE SYSTEM	20	2.33E-23	1.93E-20	A1BG, APOB, C1QB, C1QC, C3, C4BPB, C8A, CFB, CFH, CLU, CPN1, CPN2, IGKV1-16, IGKV2D-28, IGKV3-15, IGLV1-40, SERPINA1, SERPINA3, SERPING1, VTN
HEMOSTASIS	17	4.18E-22	2.3E-19	A1BG, APOA1, APOB, CLU, HRG, IGKV1-16, IGKV2D-28, IGKV3-15, IGLV1-40, ITIH3, KLKB1, KNG1, SERPINA1, SERPINA3, SERPINC1, SERPIND1, SERPING1
REGULATION OF INSULIN LIKE GROWTH FACTOR IGF TRANSPORT AND UPTAKE BY INSULIN LIKE GROWTH FACTOR BINDING PROTEINS IGFBPS	10	3.81E-18	1.58E-15	APOA1, APOA2, APOB, APOL1, C3, CP, KNG1, SERPINA1, SERPINC1, SERPIND1
RESPONSE TO ELEVATED PLATELET CYTOSOLIC CA2	9	1e-15	3.31E-13	C1QB, C1QC, C3, CFB, IGKV1-16, IGKV2D-28, IGKV3-15, IGLV1-40
INITIAL TRIGGERING OF COMPLEMENT	8	1.92E-15	5.29E-13	C1QB, C1QC, C3, CFB, IGKV1-16, IGKV2D-28, IGKV3-15, IGLV1-40
PLATELET ACTIVATION SIGNALING AND AGGREGATION	9	4.96E-13	1.17E-10	A1BG, APOA1, CLU, HRG, ITIH3, KNG1, SERPINA1, SERPINA3, SERPING1
BINDING AND UPTAKE OF LIGANDS BY SCAVENGER RECEPTORS	7	1.42E-12	2.95E-10	APOA1, APOB, APOL1, IGKV1-16, IGKV2D-28, IGKV3-15, IGLV1-40
INTRINSIC PATHWAY OF FIBRIN CLOT FORMATION	5	8.02E-12	1.47E-9	KLKB1, KNG1, SERPINC1, SERPIND1, SERPING1
SCAVENGING OF HEME FROM PLASMA	6	1.9E-11	3.15E-9	APOA1, APOL1, IGKV1-16, IGKV2D-28, IGKV3-15, IGLV1-40
CREATION OF C4 AND C2 ACTIVATORS	6	2.27E-11	3.41E-9	C1QB, C1QC, IGKV1-16, IGKV2D-28, IGKV3-15, IGLV1-40
FORMATION OF FIBRIN CLOT CLOTTING CASCADE	5	1.36E-10	1.88E-8	KLKB1, KNG1, SERPINC1, SERPIND1, SERPING1
CHYLOMICRON ASSEMBLY	3	5.59E-8	6.61E-6	APOA1, APOA2, APOB
CHYLOMICRON REMODELING	3	5.59E-8	6.61E-6	APOA1, APOA2, APOB
VESICLE MEDIATED TRANSPORT	8	8.38E-8	9.24E-6	APOA1, APOB, APOL1, IGKV1-16, IGKV2D-28, IGKV3-15, IGLV1-40, SERPINA1
POST TRANSLATIONAL PROTEIN MODIFICATION	10	1.22E-7	1.26E-5	APOA1, APOA2, APOB, APOL1, C3, CP, KNG1, SERPINA1, SERPINC1, SERPIND1
CD22 MEDIATED BCR REGULATION	4	1.72E-7	1.68E-5	IGKV1-16, IGKV2D-28, IGKV3-15, IGLV1-40
FCGR ACTIVATION	4	2.84E-7	2.61E-5	IGKV1-16, IGKV2D-28, IGKV3-15, IGLV1-40
ROLE OF LAT2 NTAL LAB ON CALCIUM MOBILIZATION	4	3.19E-7	2.78E-5	C3, IGKV1-16, IGKV2D-28, IGKV3-15, IGLV1-40
IMMUNOREGULATORY INTERACTIONS BETWEEN A LYMPHOID AND A NON LYMPHOID CELL	5	4.35E-7	3.54E-5	APOA1, APOA2, APOB

## Sheet: PDAC-S vs. CT - GO-MF
Gene Set Name	Number of genes in overlap	P-value	FDR q-value	Genes in overlap
ENDOPEPTIDASE REGULATOR ACTIVITY	9	2.2E-14	3.9E-11	C3, HRG, ITIH3, KNG1, SERPINA1, SERPINA3, SERPINC1, SERPIND1, SERPING1
PEPTIDASE REGULATOR ACTIVITY	9	1.47E-13	1.03E-10	C3, HRG, ITIH3, KNG1, SERPINA1, SERPINA3, SERPINC1, SERPIND1, SERPING1
ENZYME INHIBITOR ACTIVITY	10	1.74E-13	1.03E-10	APOA2, C3, HRG, ITIH3, KNG1, SERPINA1, SERPINA3, SERPINC1, SERPIND1, SERPING1
SERINE TYPE ENDOPEPTIDASE INHIBITOR ACTIVITY	7	7.73E-13	3.42E-10	HRG, ITIH3, SERPINA1, SERPINA3, SERPINC1, SERPIND1, SERPING1
HEPARIN BINDING	7	6.54E-11	2.32E-8	APOB, CFH, HRG, KNG1, SERPINC1, SERPIND1, VTN
ENZYME REGULATOR ACTIVITY	12	9.17E-11	2.71E-8	APOA1, APOA2, C3, CPN2, HRG, ITIH3, KNG1, SERPINA1, SERPINA3, SERPINC1, SERPIND1, SERPING1
MOLECULAR FUNCTION INHIBITOR ACTIVITY	10	1.12E-10	2.83E-8	APOA2, C3, HRG, ITIH3, KNG1, SERPINA1, SERPINA3, SERPINC1, SERPIND1, SERPING1
GLYCOSAMINOGLYCAN BINDING	7	6.65E-10	1.47E-7	APOB, CFH, HRG, KNG1, SERPINC1, SERPIND1, VTN
MOLECULAR FUNCTION REGULATOR ACTIVITY	13	1.69E-9	3.26E-7	AGT, APOA1, APOA2, C3, CPN2, HRG, ITIH3, KNG1, SERPINA1, SERPINA3, SERPINC1, SERPIND1, SERPING1
SULFUR COMPOUND BINDING	7	1.84E-9	3.26E-7	APOB, CFH, HRG, KNG1, SERPINC1, SERPIND1, VTN
LIPOPROTEIN PARTICLE RECEPTOR BINDING	4	7.99E-9	1.29E-6	APOA1, APOA2, APOB, CLU
STEROL TRANSFER ACTIVITY	3	8.19E-7	1.21E-4	APOA1, APOA2, APOB
COMPLEMENT BINDING	3	1.2E-6	1.64E-4	C8A, CFB, CFH
SIGNALING RECEPTOR BINDING	9	1.6E-6	2.03E-4	AGT, APOA1, APOA2, APOB, C3, CLU, HRG, KNG1, VTN
ANTIGEN BINDING	4	2.63E-6	3.1E-4	IGKV1-16, IGKV2D-28, IGKV3-15, IGLV1-40
STEROL TRANSPORTER ACTIVITY	3	3.28E-6	3.63E-4	APOA1, APOA2, APOB
APOLIPOPROTEIN RECEPTOR BINDING	2	9.3E-6	8.85E-4	APOA1, APOA2
PHOSPHATIDYLCHOLINE STEROL O ACYLTRANSFERASE ACTIVATOR ACTIVITY	2	9.3E-6	8.85E-4	APOA1, APOA2
LIPID TRANSFER ACTIVITY	3	9.49E-6	8.85E-4	APOA1, APOA2, APOB
HIGH DENSITY LIPOPROTEIN PARTICLE BINDING	2	4.08E-5	3.61E-3	APOA1, APOA2

## Sheet: PDAC-S vs. CT - GO-BP
Gene Set Name	Number of genes in overlap	P-value	FDR q-value	Genes in overlap
COMPLEMENT ACTIVATION	9	5.15E-19	3.99E-15	C1QB, C1QC, C3, C4BPB, C8A, CFB, CFH, CLU, SERPING1
DEFENSE RESPONSE	18	1.95E-16	7.54E-13	AGT, APOA1, APOA2, APOL1, C1QB, C1QC, C3, C4BPB, C8A, CFB, CFH, CLU, HRG, KLKB1, KNG1, SERPINA1, SERPINA3, SERPING1
COMPLEMENT ACTIVATION CLASSICAL PATHWAY	7	4.56E-16	1.04E-12	C1QB, C1QC, C3, C4BPB, C8A, CLU, SERPING1
IMMUNE RESPONSE	18	5.38E-16	1.04E-12	C1QB, C1QC, C3, C4BPB, C8A, CFB, CFH, CLU, HRG, SERPING1
HUMORAL IMMUNE RESPONSE	10	5.2E-15	7.33E-12	C1QB, C1QC, C3, C4BPB, C8A, CFB, CFH, CLU, HRG, SERPING1
HUMORAL IMMUNE RESPONSE MEDIATED BY CIRCULATING IMMUNOGLOBULIN	7	5.67E-15	7.33E-12	C1QB, C1QC, C3, C4BPB, C8A, CLU, SERPING1
NEGATIVE REGULATION OF HYDROLASE ACTIVITY	10	1.14E-13	1.26E-10	APOA1, APOA2, HRG, ITIH3, KNG1, SERPINA1, SERPINA3, SERPIND1, SERPING1, VTN
HEMOSTASIS	9	1.65E-13	1.6E-10	C4BPB, HRG, KLKB1, KNG1, SERPINA1, SERPINC1, SERPIND1, SERPING1, VTN
IMMUNE EFFECTOR PROCESS	11	1.68E-12	1.44E-9	APOA1, APOA2, C1QB, C1QC, C3, C4BPB, C8A, CFB, CFH, CLU, SERPING1
NEGATIVE REGULATION OF CATALYTIC ACTIVITY	11	2.66E-12	2.06E-9	AGT, APOA1, APOA2, HRG, ITIH3, KNG1, SERPINA1, SERPINA3, SERPIND1, SERPING1, VTN
ADAPTIVE IMMUNE RESPONSE	11	3.6E-12	2.54E-9	C1QB, C1QC, C3, C4BPB, C8A, CLU, IGKV1-16, IGKV2D-28, IGKV3-15, IGLV1-40, SERPING1
REGULATION OF BODY FLUID LEVELS	9	9.76E-12	6.3E-9	C4BPB, HRG, KLKB1, KNG1, SERPINA1, SERPINC1, SERPIND1, SERPING1, VTN
NEGATIVE REGULATION OF PEPTIDASE ACTIVITY	8	1.2E-11	7.17E-9	HRG, ITIH3, KNG1, SERPINA1, SERPINA3, SERPIND1, SERPING1, VTN
B CELL MEDIATED IMMUNITY	7	2.68E-11	1.48E-8	C1QB, C1QC, C3, C4BPB, C8A, CLU, SERPING1
REGULATION OF COAGULATION	6	3.18E-11	1.65E-8	HRG, KLKB1, KNG1, SERPINC1, SERPING1, VTN
NEGATIVE REGULATION OF ENDOPEPTIDASE ACTIVITY	7	4.64E-11	2.25E-8	HRG, KNG1, SERPINA1, SERPINA3, SERPIND1, SERPING1, VTN
WOUND HEALING	9	5.36E-11	2.44E-8	C4BPB, HRG, KLKB1, KNG1, SERPINA1, SERPINC1, SERPIND1, SERPING1, VTN
POSITIVE REGULATION OF IMMUNE RESPONSE	10	1.16E-10	5.02E-8	C1QB, C1QC, C3, C4BPB, C8A, CFB, CFH, CLU, HRG, SERPING1
REGULATION OF HYDROLASE ACTIVITY	11	1.56E-10	6.18E-8	AGT, APOA1, APOA2, HRG, ITIH3, KNG1, SERPINA1, SERPINA3, SERPIND1, SERPING1, VTN
ACTIVATION OF IMMUNE RESPONSE	9	1.6E-10	6.18E-8	C1QB, C1QC, C3, C4BPB, C8A, CFB, CFH, CLU, SERPING1
