# Supplementary material for: Screening of Exosome-Derived Proteins and Their Potential as Biomarkers in Diagnostic and Prognostic for Pancreatic Cancer
Source: Int J Mol Sci. 2023 Aug 9;24(16):12604. doi: 10.3390/ijms241612604 (PMC10454563; doi:10.3390/ijms241612604)
Supplement: Supplementary file 1 [file ijms-24-12604-s001.zip › SUPPLEMENTARY TABLE S3.xlsx]

## Sheet: IPMN vs. CT - HALLMARKS
Gene Set Name	Number of genes in overlap	P-value	FDR q-value	Genes in overlap
COAGULATION	12	2.82E-22	1.41E-20	C1QA, C3, C9, CFB, CLU, CPN1, F2, KLKB1,SERPINA1, SERPINC1, SERPING1, TF
COMPLEMENT	11	3.36E-18	8.39E-17	C1QA, C3, C9, CFB, CLU, CP, F2, KLKB1,SERPINA1, SERPINC1, SERPING1
KRAS SIGNALING UP	3	5.05E-4	6.31E-3	APOD, CFB, SERPINA3
XENOBIOTIC METABOLISM	3	5.05E-4	6.31E-3	CFB, ITIH4, VTN

## Sheet: IPMN vs. CT - CANCER MODULES
Gene Set Name	Description	Number of genes in overlap	P-value	FDR q-value	Genes in overlap
MODULE_23	Liver genes - metabolism and xenobiotics.	21	7.46E-32	3.21E-29	AGT, C1QB, CFB, CP, CPN1, CPN2, F2, GC, HP, ITIH3, ITIH4, KLKB1, KNG1, LBP, SERPINA1, SERPINA3, SERPINA4, SERPINC1, SERPIND1, SERPINF2, VTN
MODULE_24	Fetal liver genes - metabolism and xenobiotics.	19	1.64E-29	3.54E-27	AGT, C1QB, C5, CFB, F2, GC, HP, ITIH3, ITIH4, KLKB1, KNG1, LBP, SERPINA1, SERPINA3, SERPINA4, SERPINC1, SERPIND1, SERPINF2, VTN
MODULE_55	Genes in the cancer module 55.	21	2.89E-28	3.36E-26	AGT, APOD, C1QB, C5, CFB, CP, CPN2, F2, GC, HP, ITIH3, ITIH4, KNG1, LBP, SERPINA1, SERPINA3, SERPINA4, SERPINC1, SERPIND1, SERPINF2, VTN
MODULE_88	Heart, liver, kidney and pancreas metabolic and xenobiotic response genes.	21	3.12E-28	3.36E-26	AGT, APOD, C1QB, C5, CFB, CP, CPN2, F2, GC, HP, ITIH3, ITIH4, KNG1, LBP, SERPINA1, SERPINA3, SERPINA4, SERPINC1, SERPIND1, SERPINF2, VTN
MODULE_130	Complement.	8	2.56E-20	2.21E-18	C1QA, C1QB, C3, C5, C9, CFB, CLU, SERPING1
MODULE_58	Genes in the cancer module 58.	7	9.93E-18	7.13E-16	C1QA, C3, C5, C9, CFB, CLU, SERPING1
MODULE_164	Enzyme inhibitors (esp serine proteases).	8	1.51E-16	9.28E-15	AGT, C3, C5, ITIH3, SERPINC1, SERPIND1, SERPINF2, SERPING1
MODULE_46	Genes in the cancer module 46.	11	6.1E-15	3.26E-13	C1QA, C3, C5, C9, CFB, CLU, F2, HP, LBP, SERPING1, VTN
MODULE_75	Immune response.	11	6.81E-15	3.26E-13	C1QA, C3, C5, C9, CFB, CLU, F2, HP, LBP, SERPING1, VTN
MODULE_117	Signaling.	9	3.01E-9	1.3E-7	AGT, APOD, C1QB, CFB, HP, KNG1, SERPINC1, SERPIND1, SERPINF2
MODULE_100	Genes in the cancer module 100.	7	1.71E-7	6.27E-6	AGT, APOD, C1QB, C3, SERPINA1, SERPINA3, TF
MODULE_137	CNS genes.	7	1.76E-7	6.27E-6	AGT, APOD, C1QB, C3, SERPINA1, SERPINA3, TF
MODULE_66	Genes in the cancer module 66.	7	1.89E-7	6.27E-6	AGT, APOD, C1QB, C3, SERPINA1, SERPINA3, TF
MODULE_107	Genes in the cancer module 107.	4	4.34E-7	1.34E-5	CFB, CPN1, F2, HP
MODULE_209	Catabolic peptidases.	4	7.02E-7	2.02E-5	CFB, CPN1, F2, HP
MODULE_8	Genes in the cancer module 8.	6	8.05E-7	2.17E-5	AGT, C5, F2, GC, SERPINA1, VTN
MODULE_176	Signaling.	5	9.32E-7	2.28E-5	C5, CP, ITIH3, SERPING1, TF
MODULE_172	Genes in the cancer module 172.	4	9.51E-7	2.28E-5	CFB, CPN1, F2, HP
MODULE_112	Genes in the cancer module 112.	5	1.7E-6	3.86E-5	C5, CP, ITIH3, SERPING1, TF
MODULE_131	Blood coagulation factors.	3	2.29E-6	4.94E-5	F2M SERPINC1, SERPIND1
MODULE_109	Serine proteases.	3	3.82E-6	7.85E-5	CFB, F2, HP
MODULE_5	Lung genes.	5	2.03E-5	3.99E-4	APOD, C1QB, SERPINA1, SERPINA3
MODULE_540	Iron ion homeostasis.	2	2.62E-5	4.91E-4	CP, TF
MODULE_11	Genes in the cancer module 11.	5	5.7E-5	1.02E-3	APOD, C1QB, SERPINA1, SERPINA3
MODULE_191	Genes in the cancer module 191.	2	9.92E-5	1.64E-3	CP, TF
MODULE_262	Cell ion homeostasis / chemokines.	2	9.92E-5	1.64E-3	CP, TF
MODULE_12	Spinal cord (neuro-development) genes.	4	1.71E-4	2.72E-3	AGT, APOD, C1QB, SERPINA3
MODULE_385	Heparin binding.	2	2.18E-4	3.36E-3	SERPIND1, VTN
MODULE_6	Trachea genes.	4	2.88E-4	4.28E-3	APOD, CFB, SERPINA1, SERPINA3
MODULE_60	Heart genes.	4	3.12E-4	4.49E-3	AGT, APOD, C1QB, VTN
MODULE_280	Metal ion (zinc) binding.	2	5.67E-4	7.88E-3	CP, TF
MODULE_84	Immune (humoral) and inflammatory response.	4	8.2E-4	1.11E-2	APOD, C1QB, SERPINA1, SERPING1
MODULE_108	Genes in the cancer module 108.	2	8.77E-4	1.15E-2	C5, SERPIND1
MODULE_76	Inflammatory response.	2	1.82E-3	2.26E-2	C3, C5
MODULE_19	Adrenal gland - metabolic genes.	3	1.83E-3	2.26E-2	APOD, C1PQ, VTN
MODULE_20	Genes in the cancer module 20.	2	1.91E-3	2.29E-2	CFB, ITIH4
MODULE_204	Genes in the cancer module 204.	2	2.05E-3	2.39E-2	AGT, SERPINA3
MODULE_480	Breast cancer expression clusters.	2	2.65E-3	3.01E-2	LBP, SERPINA3
MODULE_157	Genes in the cancer module 157.	2	3.21E-3	3.55E-2	CFB, ITIH4
MODULE_192	Genes in the cancer module 192.	2	3.45E-3	3.71E-2	LBP, SERPINA3
MODULE_427	Genes in the cancer module 427.	2	3.69E-3	3.88E-2	LBP, SERPINA3
MODULE_52	Cell line expressed genes.	3	4.48E-3	4.6E-2	AGT, GC, SERPINA1
MODULE_324	Metal / Ca ion binding.	2	4.82E-3	4.83E-2	CP, TF

## Sheet: PDAC-S X CT - HALLMARKS
Gene Set Name	Number of genes in overlap	P-value	FDR q-value	Genes in overlap
HALLMARK_COAGULATION	12	4.34E-22	2.17E-20	APOA1, C3, C8A, CFB, CFH, CLU, CPN1, HRG, KLKB1, SERPINA1, SERPINC1, SERPING1
HALLMARK_COMPLEMENT	11	4.94E-18	1.24E-16	C1QC, C3, C4BPB, CFB, CFH, CLU, CP, KLKB1, SERPINA1, SERPINC1, SERPING1
HALLMARK_INTERFERON_GAMMA_RESPONSE	3	5.52E-4	5.52E-3	CFB, CFH, SERPING1
HALLMARK_KRAS_SIGNALING_UP	3	5.52E-4	5.52E-3	CFB, CFH, SERPINA3
HALLMARK_XENOBIOTIC_METABOLISM	3	5.52E-4	5.52E-3	CFB, HRG, VTN
HALLMARK_BILE_ACID_METABOLISM	2	3.65E-3	3.05E-2	APOA1, GC

## Sheet: PDAC-S X CT - CANCER MODULES
Gene Set Name	Description	Number of genes in overlap	P-value	FDR q-value	Genes in overlap
MODULE_23	Liver genes - metabolism and xenobiotics.	22	1.47E-33	6.33E-31	AGT, APOA1, APOB, APOL1, C1QB, C4BPB, C8A, CFB, CFH, CP, CPN1, CPN2, GC, HRG, ITIH3, KLKB1, KNG1, SERPINA1, SERPINA3, SERPINC1, SERPIND1, VTN
MODULE_55	Genes in the cancer module 55.	20	5.73E-26	8.85E-24	AGT, APOA1, APOB, APOL1, C1QB, C4BPB, C8A, CFB, CFH, CP, CPN2, GC, HRG, ITIH3, KNG1, SERPINA1, SERPINA3, SERPINC1, SERPIND1, VTN
MODULE_88	Heart, liver, kidney and pancreas metabolic and xenobiotic response genes.	20	6.16E-26	8.85E-24	AGT, APOA1, APOB, APOL1, C1QB, C4BPB, C8A, CFB, CFH, CP, CPN2, GC, HRG, ITIH3, KNG1, SERPINA1, SERPINA3, SERPINC1, SERPIND1, VTN
MODULE_24	Fetal liver genes - metabolism and xenobiotics.	17	4.33E-25	4.67E-23	AGT, APOA1, APOB, C1QB, C4BPB, CFB, CFH, GC, HRG, ITIH3, KLKB1, KNG1, SERPINA1, SERPINA3, SERPINC1, SERPIND1, VTN
MODULE_130	Complement.	8	3.35E-20	2.89E-18	C1QB, C3, C4BPB, C8A, CFB, CFH, CLU, SERPING1
MODULE_58	Genes in the cancer module 58.	7	1.25E-17	8.98E-16	C3, C4BPB, C8A, CFB, CFH, CLU, SERPING1
MODULE_164	Enzyme inhibitors (esp serine proteases).	7	4.59E-14	2.82E-12	AGT, C3, HRG, ITIH3, SERPINC1, SERPIND1, SERPING1
MODULE_46	Genes in the cancer module 46.	8	7.48E-10	3.88E-8	C3, C4BPB, C8A, CFB, CFH, CLU, SERPING1, VTN
MODULE_75	Immune response.	8	8.09E-10	3.88E-8	C3, C4BPB, C8A, CFB, CFH, CLU, SERPING1, VTN
MODULE_117	Signaling.	9	4.03E-9	1.74E-7	AGT, APOA1, APOB, C1QB, C8A, CFB, KNG1, SERPINC1, SERPIND1
MODULE_385	Heparin binding.	4	6.89E-9	2.7E-7	APOB, HRG, SERPIND1, VTN
MODULE_236	Genes in the cancer module 236.	3	3.79E-7	1.36E-5	APOA1, APOB, APOL1
MODULE_8	Genes in the cancer module 8.	6	9.7E-7	3.22E-5	AGT, APOA1, APOB, GC, SERPINA1, VTN
MODULE_131	Blood coagulation factors.	3	2.51E-6	7.73E-5	C4BPB, SERPINC1, SERPIND1
MODULE_100	Genes in the cancer module 100.	5	6.85E-5	1.86E-3	AGT, C1QB, C3, SERPINA1, SERPINA3
MODULE_137	CNS genes.	5	6.97E-5	1.86E-3	AGT, C1QB, C3, SERPINA1, SERPINA3
MODULE_66	Genes in the cancer module 66.	5	7.34E-5	1.86E-3	AGT, C1QB, C3, SERPINA1, SERPINA3
MODULE_6	Trachea genes.	4	3.24E-4	7.75E-3	CFB, CFH, SERPINA1, SERPINA3
MODULE_52	Cell line expressed genes.	4	3.77E-4	8.55E-3	AGT, APOB, GC, SERPINA1
MODULE_342	Genes in the cancer module 342.	3	6.62E-4	1.43E-2	APOA1, C4BPB, CLU
MODULE_176	Signaling.	3	8.27E-4	1.7E-2	CP, ITIH3, SERPING1
MODULE_11	Genes in the cancer module 11.	4	8.78E-4	1.72E-2	AGT, C1QB, SERPINA1, SERPINA3
MODULE_84	Immune (humoral) and inflammatory response.	4	9.2E-4	1.72E-2	C1QB, C1QC, SERPINA1, SERPING1
MODULE_112	Genes in the cancer module 112.	3	1.18E-3	2.11E-2	CP, ITIH3, SERPING1
MODULE_107	Genes in the cancer module 107.	2	1.84E-3	3.17E-2	CFB, CPN1
MODULE_204	Genes in the cancer module 204.	2	2.18E-3	3.61E-2	AGT, SERPINA3
MODULE_209	Catabolic peptidases.	2	2.33E-3	3.72E-2	CFB, CPN1
MODULE_172	Genes in the cancer module 172.	2	2.7E-3	4.16E-2	CFB, CPN1
MODULE_12	Spinal cord (neuro-development) genes.	3	2.97E-3	4.41E-2	AGT, C1QB, SERPINA3
